# Supplementary material for: The abnormal expression of circ-ARAP2 promotes ESCC progression through regulating miR-761/FOXM1 axis-mediated stemness and the endothelial–mesenchymal transition
Source: J Transl Med. 2022 Jul 16;20:318. doi: 10.1186/s12967-022-03507-3 (PMC9287963; doi:10.1186/s12967-022-03507-3)
Supplement: Supplementary file 1 — Additional file 1. High-throughput sequencing for circRNA expression detection. [file 12967_2022_3507_MOESM1_ESM.xlsx]

## Sheet: up_T_vs_N
#log2FC >= 0.585 #p-value cut-off <= 0.05 #q-value cut-off <= 1.00 #Condition pair: up_T_vs_N Column A: circRNA_ID, The ID of circRNA. Column B: Locus, The position of circRNA in reference genome. Column C: Gene_Name, The gene name of circRNA. Column D: Source, The source of circRNA. Column E: Length, The sequence length of circRNA. Column F: Exons_Num, The number of exons in the circRNA. Column …
CircRNA Annotation														DE Statistic				CPM
circRNA_ID	Locus	Gene_Name	Source	Length	Exons_Num	Genomic_Length	Flank_Intron	Gene_ID	Trans_ID	RefSeq_ID	Samples	Annotation	circRNA_Study	log2FC	Fold_Change	p_value	q_value	T_CPM	N_CPM	T-1	T-2	T-3	T-4	N-1	N-2	N-3	N-4
chr10:128850944-128851079:+	chr10:128850944-128851079:+	DOCK1	CIRCexplorer2	135	1	135	chr10:128841428-128850944|chr10:128851079-128859931	ENSG00000150760.12_2	ENST00000280333.9_1	NA	NA	NA	NA	7.26974	154.316	0.0234791	0.116851	9.81988	2.55013	0	3564.33	0	0	0	0	0	0
hsa_circ_0016599	chr1:225140371-225156576:+	DNAH14	circBase	800	6	16205	chr1:225117537-225140371|chr1:225156576-225161792	ENSG00000185842.15_2	ENST00000430092.5_1	NM_001373	K562, Helas3, H1hesc	ANNOTATED, CDS, coding, INTERNAL, OVCODE, OVEXON, UTR5	Salzman2013	7.24555	151.749	0.00654097	0.053382	9.79568	2.55013	0	3399.82	0	93.553	0	0	0	0
chr7:22347957-22357656:-	chr7:22347957-22357656:-	RAPGEF5	CIRCexplorer2	449	4	9699	chr7:22330860-22347957|chr7:22357656-22396448	ENSG00000136237.18_3	ENST00000344041.10_1	NA	NA	NA	NA	6.89485	119.003	3.98502e-07	7.39885e-05	9.44499	2.55013	1240.35	383.851	793.915	374.212	0	0	0	0
hsa_circ_0001681	chr7:22330793-22357656:-	RAPGEF5	circBase	516	5	26863	chr7:22306631-22330793|chr7:22357656-22396448	ENSG00000136237.18_3	ENST00000344041.10_1	NM_012294	HEK293, cd_19	ANNOTATED, CDS, coding, INTERNAL, UTR5	Memczak2013	6.88892	118.514	2.36476e-07	4.78972e-05	9.43905	2.55013	620.176	932.209	793.915	374.212	0	0	0	0
chr7:48407390-48467468:+	chr7:48407390-48467468:+	ABCA13	CIRCexplorer2	1877	11	60078	chr7:48392084-48407390|chr7:48467468-48494633	ENSG00000179869.14_3	ENST00000435803.5_1	NA	NA	NA	NA	6.86557	116.612	4.29233e-05	0.00227698	9.4157	2.55013	354.386	2083.76	0	187.106	0	0	0	0
hsa_circ_0060927	chr20:52773707-52788209:-	CYP24A1	circBase	1106	9	14502	chr20:52771300-52773707|chr20:52788209-52789447	ENSG00000019186.9_2	ENST00000216862.7_1	NM_000782	Nhek, Hmec, Hepg2, Helas3, Ag04450, A549, Sknshra, Mcf7	ANNOTATED, CDS, coding, INTERNAL, OVCODE, OVEXON, UTR3	Salzman2013	6.67194	101.965	4.69165e-06	0.000454478	9.22207	2.55013	531.58	219.343	352.851	1309.74	0	0	0	0
chr15:41634583-41634652:+	chr15:41634583-41634652:+	NUSAP1	CIRCexplorer2	69	1	69	chr15:41625193-41634583|chr15:41634652-41641295	ENSG00000137804.12_3	ENST00000558123.5_1	NA	NA	NA	NA	6.41216	85.1632	0.0054885	0.0474954	8.96229	2.55013	0	1919.25	0	0	0	0	0	0
chr10:34606034-34637043:-	chr10:34606034-34637043:-	PARD3	CIRCexplorer2	908	6	31009	chr10:34573173-34606034|chr10:34637043-34648074	ENSG00000148498.15_4	ENST00000545260.5_3	NA	NA	NA	NA	6.38586	83.6247	0.00878371	0.0639072	8.93599	2.55013	1949.13	0	0	0	0	0	0	0
chr7:48258950-48288948:+	chr7:48258950-48288948:+	ABCA13	CIRCexplorer2	1891	13	29998	chr7:48237957-48258950|chr7:48288948-48308576	ENSG00000179869.14_3	ENST00000417403.5_1	NA	NA	NA	NA	6.30031	78.8101	3.54723e-05	0.00202808	8.85044	2.55013	708.773	712.865	88.2128	280.659	0	0	0	0
chr8:130788347-130789837:-	chr8:130788347-130789837:-	GSDMC	CIRCexplorer2	408	2	1490	chr8:130778039-130788347|chr8:130789837-130798256	ENSG00000147697.8_2	ENST00000276708.8_1	NA	NA	NA	NA	6.29216	78.3663	4.89326e-05	0.00236738	8.8423	2.55013	88.5966	219.343	970.341	561.318	0	0	0	0
hsa_circ_0085173	chr8:102570646-102571040:+	GRHL2	circBase	394	1	394	chr8:102565010-102570646|chr8:102571040-102582566	ENSG00000083307.10_3	ENST00000251808.7_1	NM_024915	Nhek, H1hesc, Mcf7	ANNOTATED, CDS, coding, INTERNAL, OVCODE, OVEXON	Salzman2013	6.18127	72.5684	4.51403e-05	0.0023389	8.7314	2.55013	88.5966	493.522	617.49	467.765	0	0	0	0
hsa_circ_0063809	chr22:46780439-46785396:-	CELSR1	circBase	538	3	4957	chr22:46777947-46780439|chr22:46785396-46786288	ENSG00000075275.16_3	ENST00000262738.7_1	NM_014246	Nhek, Huvec, Hmec, Hepg2, Helas3, H1hesc, Gm12878, Bj, A549, Mcf7	ANNOTATED, CDS, coding, INTERNAL, OVCODE, OVEXON	Salzman2013	6.00288	64.1278	0.000130187	0.00489472	8.55301	2.55013	88.5966	712.865	441.064	187.106	0	0	0	0
chr11:47744527-47765715:-	chr11:47744527-47765715:-	FNBP4	CIRCexplorer2	1560	8	21188	chr11:47741638-47744527|chr11:47765715-47767607	ENSG00000109920.12_3	ENST00000263773.9_1	NA	NA	NA	NA	5.92918	60.9341	0.0139507	0.0858605	9.80362	3.87444	0	3509.49	0	0	0	36.327	0	0
chr7:48407390-48416169:+	chr7:48407390-48416169:+	ABCA13	CIRCexplorer2	647	4	8779	chr7:48392084-48407390|chr7:48416169-48427418	ENSG00000179869.14_3	ENST00000435803.5_1	NA	NA	NA	NA	5.89414	59.4719	5.31164e-06	0.000493098	9.74693	3.85279	88.5966	2851.46	176.426	187.106	0	36.327	0	0
hsa_circ_0084927	chr8:95676924-95677424:+	ESRP1	circBase	287	3	500	chr8:95674783-95676924|chr8:95677424-95680176	ENSG00000104413.15_3	ENST00000423620.6_1	NM_017697	Nhek, H1hesc, Mcf7	ANNOTATED, CDS, coding, INTERNAL, OVCODE, OVEXON	Salzman2013	5.73135	53.1261	0.000285195	0.00825214	8.28148	2.55013	354.386	164.507	352.851	374.212	0	0	0	0
chr7:48407390-48431736:+	chr7:48407390-48431736:+	ABCA13	CIRCexplorer2	1185	7	24346	chr7:48392084-48407390|chr7:48431736-48443279	ENSG00000179869.14_3	ENST00000435803.5_1	NA	NA	NA	NA	5.66016	50.5682	0.00119695	0.0191773	8.21029	2.55013	177.193	493.522	0	467.765	0	0	0	0
hsa_circ_0081963	chr7:111127293-111161505:-	IMMP2L	circBase	241	2	34212	chr7:110603621-111127293|chr7:111161505-111201906	ENSG00000184903.9_3	ENST00000405709.6_1	NM_032549	K562, Hepg2, Helas3, Gm12878	ANNOTATED, CDS, coding, INTERNAL, OVCODE, OVEXON, UTR5	Salzman2013	5.65516	50.3933	0.00895052	0.0645364	8.20529	2.55013	0	1096.72	0	0	0	0	0	0
chr1:150634289-150667326:-	chr1:150634289-150667326:-	GOLPH3L	CIRCexplorer2	442	3	33037	chr1:150621224-150634289|chr1:150667326-150669467	ENSG00000143457.10_2	ENST00000271732.7_1	NA	NA	NA	NA	5.60501	48.6716	0.00319367	0.0326399	8.15514	2.55013	354.386	712.865	0	0	0	0	0	0
chr13:42860121-42882745:+	chr13:42860121-42882745:+	AKAP11	CIRCexplorer2	5372	8	22624	chr13:42846364-42860121|chr13:42882745-42887182	ENSG00000023516.8_2	ENST00000025301.3_1	NA	NA	NA	NA	5.58835	48.1128	0.00197316	0.0255107	8.13848	2.55013	88.5966	438.686	0	561.318	0	0	0	0
chr3:28051960-28070094:-	chr3:28051960-28070094:-	LINC01967	CIRCexplorer2	190	2	18134	chr3:28039359-28051960|None	ENSG00000235493.1_2	ENST00000437506.1_1	NA	NA	NA	NA	5.55055	46.8685	0.0021317	0.0265331	8.10068	2.55013	88.5966	658.03	0	280.659	0	0	0	0
hsa_circ_0058520	chr2:228384663-228389631:+	AGFG1	circBase	433	3	4968	chr2:228356356-228384663|chr2:228389631-228395806	ENSG00000173744.17_3	ENST00000409979.6_1	NM_001135187	Helas3, Ag04450, Mcf7	ANNOTATED, CDS, coding, INTERNAL, OVCODE, OVEXON	Salzman2013	5.49141	44.9862	0.00208754	0.026277	8.04154	2.55013	0	383.851	441.064	187.106	0	0	0	0
chr13:110960206-110960470:+	chr13:110960206-110960470:+	COL4A2	CIRCexplorer2	143	2	264	chr13:110958290-110960206|chr13:110960470-111009818	ENSG00000134871.17_3	ENST00000400163.6_3	NA	NA	NA	NA	5.44221	43.4779	0.0103906	0.0699793	7.99234	2.55013	0	932.209	0	0	0	0	0	0
chr17:29550461-29559899:+	chr17:29550461-29559899:+	NF1	CIRCexplorer2	1775	11	9438	chr17:29548947-29550461|chr17:29559899-29560019	ENSG00000196712.17_3	ENST00000356175.7_2	NA	NA	NA	NA	5.44221	43.4779	0.0103906	0.0699793	7.99234	2.55013	0	932.209	0	0	0	0	0	0
chr22:46114292-46114373:+	chr22:46114292-46114373:+	ATXN10	CIRCexplorer2	81	1	81	chr22:46098727-46114292|chr22:46114373-46125304	ENSG00000130638.16_3	ENST00000381061.8_1	NA	NA	NA	NA	5.44221	43.4779	0.0103906	0.0699793	7.99234	2.55013	0	932.209	0	0	0	0	0	0
hsa_circ_0085439	chr8:124089350-124117704:+	WDR67	circBase	1132	7	28354	chr8:124085086-124089350|chr8:124117704-124121556	ENSG00000156787.16_3	ENST00000287380.5_2	NM_145647	Ag04450	ANNOTATED, CDS, coding, INTERNAL, OVCODE, OVEXON	Salzman2013	5.43032	43.1211	0.00552124	0.0474954	7.98046	2.55013	0	329.015	0	654.871	0	0	0	0
chr17:18188455-18196166:-	chr17:18188455-18196166:-	TOP3A	CIRCexplorer2	804	5	7711	chr17:18186155-18188455|chr17:18196166-18198016	ENSG00000177302.14_3	ENST00000542570.5_2	NA	NA	NA	NA	5.38227	41.7084	0.0151796	0.0899473	7.9324	2.55013	0	0	970.341	0	0	0	0	0
chr14:64464936-64476834:+	chr14:64464936-64476834:+	SYNE2	CIRCexplorer2	1485	7	11898	chr14:64464109-64464936|chr14:64476834-64483190	ENSG00000054654.16_3	ENST00000357395.7_1	NA	NA	NA	NA	5.32041	39.9578	0.00236751	0.0283318	9.18737	3.86696	0	2248.27	0	0	0	36.327	0	0
chr17:59853761-59886118:-	chr17:59853761-59886118:-	BRIP1	CIRCexplorer2	1470	8	32357	chr17:59821952-59853761|chr17:59886118-59924461	ENSG00000136492.8_2	ENST00000259008.6_1	NA	NA	NA	NA	5.29612	39.2909	0.00790079	0.0604912	7.84626	2.55013	0	493.522	0	374.212	0	0	0	0
chr2:162036124-162081257:+	chr2:162036124-162081257:+	TANK	CIRCexplorer2	569	5	45133	chr2:161993574-162036124|chr2:162081257-162087481	ENSG00000136560.13_3	ENST00000259075.6_2	NA	NA	NA	NA	5.29612	39.2909	0.00790079	0.0604912	7.84626	2.55013	0	493.522	0	374.212	0	0	0	0
hsa_circ_0002617	chr2:210968827-211019335:-	C2orf67	circBase	1457	3	50508	chr2:210962931-210968827|chr2:211019335-211035872	ENSG00000144445.16_2	ENST00000281772.13_2	NM_152519	Hs68_RNase, Hs68_control, Hepg2, Helas3, H1hesc, Ag04450, Sknshra	ANNOTATED, CDS, coding, INTERNAL, OVCODE, OVEXON, UTR5	Jeck2013, Salzman2013	5.21477	37.1366	3.58534e-05	0.00202808	9.0974	3.88263	442.983	1370.9	0	280.659	43.9424	0	0	0
hsa_circ_0007504	chr18:19345732-19383975:+	MIB1	circBase	1289	9	38243	chr18:19285084-19345732|chr18:19383975-19395576	ENSG00000101752.11_2	ENST00000578646.5_1	NM_020774	Hs68_RNase, Hs68_control, K562, Helas3, Gm12878, Ag04450, A549	ANNOTATED, CDS, coding, INTERNAL, OVCODE, OVEXON	Jeck2013, Salzman2013	5.20088	36.7807	0.00992283	0.068446	7.75101	2.55013	0	438.686	0	374.212	0	0	0	0
chr14:92170895-92195823:-	chr14:92170895-92195823:-	CATSPERB	CIRCexplorer2	616	6	24928	chr14:92159823-92170895|chr14:92195823-92198273	ENSG00000133962.7_4	ENST00000256343.7_3	NA	NA	NA	NA	5.16063	35.7687	0.0206773	0.108143	7.71076	2.55013	0	0	0	841.977	0	0	0	0
hsa_circ_0030953	chr13:113219424-113223573:-	TUBGCP3	circBase	176	2	4149	chr13:113213713-113219424|chr13:113223573-113242218	ENSG00000126216.13_3	ENST00000261965.7_1	NM_006322	K562, Gm12878, Ag04450	ANNOTATED, CDS, coding, INTERNAL, OVCODE, OVEXON	Salzman2013	5.15368	35.597	0.0152773	0.0901771	7.70382	2.55013	708.773	109.672	0	0	0	0	0	0
hsa_circ_0056856	chr2:160980301-160983112:-	ITGB6	circBase	321	2	2811	chr2:160968710-160980301|chr2:160983112-160993944	ENSG00000115221.10_2	ENST00000283249.6_1	NM_000888	Nhek, Hmec, A549, Mcf7	ANNOTATED, CDS, coding, INTERNAL, OVCODE, OVEXON	Salzman2013	5.14799	35.4569	0.00935216	0.0661902	7.69813	2.55013	177.193	109.672	529.277	0	0	0	0	0
chr4:152375852-152403800:+	chr4:152375852-152403800:+	FAM160A1	CIRCexplorer2	233	2	27948	chr4:152330617-152375852|chr4:152403800-152487289	ENSG00000164142.15_3	ENST00000508198.5_1	NA	NA	NA	NA	5.14198	35.3094	0.00403421	0.037925	7.69211	2.55013	88.5966	329.015	176.426	187.106	0	0	0	0
chr1:19244855-19246267:-	chr1:19244855-19246267:-	AL080251.1	CIRCexplorer2	237	2	1412	chr1:19243536-19244855|chr1:19246267-19247554	ENSG00000255275.3_4	ENST00000494072.3_3	NA	NA	NA	NA	5.10506	34.4173	0.00850661	0.0629659	7.65519	2.55013	442.983	164.507	176.426	0	0	0	0	0
chr5:176694562-176696808:+	chr5:176694562-176696808:+	NSD1	CIRCexplorer2	363	2	2246	chr5:176687169-176694562|chr5:176696808-176700672	ENSG00000165671.19_3	ENST00000354179.8_2	NA	NA	NA	NA	5.10086	34.3173	0.0239222	0.117198	7.651	2.55013	797.37	0	0	0	0	0	0	0
hsa_circ_0020397	chr10:128768965-128926028:+	DOCK1	circBase	2738	26	157063	chr10:128594132-128768965|chr10:128926028-129046271	ENSG00000150760.12_2	ENST00000280333.9_1	NM_001380	Nhek, Hmec, Hepg2, Helas3, H1hesc, Ag04450, Sknshra, Mcf7	ANNOTATED, CDS, coding, INTERNAL, OVCODE, OVERLAPTX, OVEXON	Salzman2013	5.0966	34.2161	5.21573e-09	3.87355e-06	12.6035	7.50694	5050.01	12776.7	793.915	6174.5	87.8848	399.597	32.7452	182.459
hsa_circ_0007714	chr3:141087462-141122873:+	ZBTB38	circBase	738	6	35411	chr3:141043298-141087462|chr3:141122873-141161230	ENSG00000177311.11_4	ENST00000509842.5_3	NM_001080412	Hs68_RNase, Hs68_control	ANNOTATED, coding, INTERNAL, OVEXON, UTR5	Jeck2013	5.09127	34.0899	0.00188972	0.0248841	8.85241	3.76113	0	1754.75	0	0	0	0	0	26.0655
chr19:5119128-5119863:+	chr19:5119128-5119863:+	KDM4B	CIRCexplorer2	302	2	735	chr19:5110829-5119128|chr19:5119863-5131086	ENSG00000127663.14_3	ENST00000611640.4_1	NA	NA	NA	NA	5.08372	33.912	0.00817691	0.0622479	7.63386	2.55013	177.193	219.343	0	374.212	0	0	0	0
chr3:121215654-121217517:-	chr3:121215654-121217517:-	POLQ	CIRCexplorer2	319	2	1863	chr3:121212568-121215654|chr3:121217517-121228407	ENSG00000051341.13_2	ENST00000621776.4_2	NA	NA	NA	NA	5.04188	32.9426	0.0162151	0.0932635	7.59202	2.55013	0	274.179	0	467.765	0	0	0	0
hsa_circ_0001689	chr7:26232870-26232993:-	HNRNPA2B1	circBase	123	1	123	chr7:26232197-26232870|chr7:26232993-26233194	ENSG00000122566.20_3	ENST00000354667.8_3	NM_031243	cd_19, K562, Bj	ANNOTATED, CDS, coding, INTERNAL	Memczak2013, Salzman2013	5.03875	32.8711	0.0131308	0.0814912	7.58888	2.55013	265.79	54.8358	441.064	0	0	0	0	0
hsa_circ_0006662	chr2:191765289-191769893:+	GLS	circBase	374	3	4604	chr2:191760451-191765289|chr2:191769893-191774988	ENSG00000115419.12_3	ENST00000320717.7_2	NM_014905	Hs68_RNase, Hs68_control, Nhek, Hepg2, H1hesc, Ag04450	ANNOTATED, CDS, coding, INTERNAL, OVCODE, OVEXON	Jeck2013, Salzman2013	5.00874	32.1944	0.0160464	0.0931024	7.55887	2.55013	0	274.179	441.064	0	0	0	0	0
chr12:56330206-56345883:+	chr12:56330206-56345883:+	DGKA	CIRCexplorer2	1733	18	15677	chr12:56325128-56330206|chr12:56345883-56346124	ENSG00000065357.19_3	ENST00000331886.9_2	NA	NA	NA	NA	4.99129	31.8074	0.0285334	0.127659	7.54142	2.55013	0	0	0	748.424	0	0	0	0
chr5:100191806-100231489:-	chr5:100191806-100231489:-	ST8SIA4	CIRCexplorer2	684	3	39683	chr5:100147833-100191806|chr5:100231489-100238546	ENSG00000113532.12_2	ENST00000231461.9_1	NA	NA	NA	NA	4.99129	31.8074	0.0285334	0.127659	7.54142	2.55013	0	0	0	748.424	0	0	0	0
chrX:76845303-76851255:-	chrX:76845303-76851255:-	ATRX	CIRCexplorer2	335	3	5952	chrX:76829823-76845303|chrX:76851255-76854879	ENSG00000085224.21_4	ENST00000623316.1_1	NA	NA	NA	NA	4.99129	31.8074	0.0285334	0.127659	7.54142	2.55013	0	0	0	748.424	0	0	0	0
chr10:128768965-129183173:+	chr10:128768965-129183173:+	DOCK1	CIRCexplorer2	3818	37	414208	chr10:128594132-128768965|chr10:129183173-129201318	ENSG00000150760.12_2	ENST00000280333.9_1	NA	NA	NA	NA	4.98164	31.5953	0.0106314	0.0701899	7.53177	2.55013	177.193	329.015	0	187.106	0	0	0	0
hsa_circ_0001944	chrX:130883333-130928494:-	TCONS_l2_00030860	circBase	845	6	45161	chrX:130845748-130883333|chrX:130928494-130929836	ENSG00000213468.5_4	ENST00000427391.2_2	TCONS_l2_00030860	HEK293, cd_19, cd_34, K562, Helas3, Gm12878	ANNOTATED, INTERNAL, ncRNA	Memczak2013, Salzman2013	4.92993	30.483	0.0120303	0.0763635	7.48006	2.55013	354.386	0	176.426	187.106	0	0	0	0
hsa_circ_0008199	chr22:46085591-46136418:+	ATXN10	circBase	1057	8	50827	chr22:46068059-46085591|chr22:46136418-46202838	ENSG00000130638.16_3	ENST00000252934.9_1	NM_013236	Hs68_RNase, Hs68_control, K562, Helas3, Gm12878, Bj, Ag04450, A549	ANNOTATED, CDS, coding, INTERNAL, OVCODE, OVEXON	Jeck2013, Salzman2013	4.80546	27.9632	9.75827e-05	0.00402619	8.63873	3.83327	354.386	877.373	88.2128	187.106	0	0	32.7452	0
chr3:148756835-148766788:-	chr3:148756835-148766788:-	HLTF	CIRCexplorer2	1179	8	9953	chr3:148752785-148756835|chr3:148766788-148768018	ENSG00000071794.15_2	ENST00000465259.5_2	NA	NA	NA	NA	4.79924	27.843	0.0402797	0.157444	7.34937	2.55013	0	0	0	654.871	0	0	0	0
hsa_circ_0071243	chr4:151817545-151837890:-	LRBA	circBase	1422	11	20345	chr4:151814301-151817545|chr4:151837890-151842349	ENSG00000198589.10_3	ENST00000510413.5_2	NM_001199282	K562, H1hesc, Gm12878	ANNOTATED, CDS, coding, INTERNAL, OVCODE, OVEXON	Salzman2013	4.78394	27.5492	0.0312881	0.135763	7.33407	2.55013	88.5966	0	0	561.318	0	0	0	0
chr18:47018033-47018099:-	chr18:47018033-47018099:-	SNORD58B	CIRCexplorer2	66	1	66	None|None	ENSG00000271982.1	ENST00000607313.1	NA	NA	NA	NA	4.78334	27.5378	0.0312852	0.135763	7.33348	2.55013	0	0	88.2128	561.318	0	0	0	0
chr1:233482187-233498039:+	chr1:233482187-233498039:+	MAP3K21	CIRCexplorer2	747	4	15852	chr1:233464579-233482187|chr1:233498039-233507783	ENSG00000143674.10_2	ENST00000366623.7_1	NA	NA	NA	NA	4.78325	27.536	0.00020149	0.00685451	8.57481	3.79156	620.176	493.522	0	374.212	0	0	0	26.0655
hsa_circ_0001475	chr5:39002636-39021238:-	RICTOR	circBase	295	3	18602	chr5:38996984-39002636|chr5:39021238-39074212	ENSG00000164327.12_3	ENST00000357387.7_1	NM_152756	cd_19, Hs68_RNase, Hs68_control, K562, Gm12878, Ag04450, A549	ANNOTATED, CDS, coding, INTERNAL, OVCODE, OVEXON	Jeck2013, Memczak2013, Salzman2013	4.78114	27.4958	0.0145675	0.0877197	7.33127	2.55013	88.5966	164.507	88.2128	280.659	0	0	0	0
chr1:113124613-113126748:-	chr1:113124613-113126748:-	ST7L	CIRCexplorer2	368	3	2135	chr1:113121039-113124613|chr1:113126748-113134146	ENSG00000007341.18_2	ENST00000361846.7_1	NA	NA	NA	NA	4.77275	27.3364	0.0287787	0.128052	7.32289	2.55013	0	0	176.426	467.765	0	0	0	0
hsa_circ_0011950	chr1:42041214-42050989:-	HIVEP3	circBase	5728	2	9775	chr1:41990581-42041214|chr1:42050989-42094419	ENSG00000127124.14_3	ENST00000372583.5_1	NM_024503	Hsmm, Mcf7	ANNOTATED, CDS, coding, INTERNAL, OVCODE, OVEXON, UTR5	Salzman2013	4.76769	27.2407	2.52805e-06	0.000312916	9.6421	4.87441	265.79	932.209	1676.04	280.659	0	0	0	78.1966
chr7:70227855-70231320:+	chr7:70227855-70231320:+	AUTS2	CIRCexplorer2	947	3	3465	chr7:70163606-70227855|chr7:70231320-70233009	ENSG00000158321.15_4	ENST00000406775.6_3	NA	NA	NA	NA	4.76547	27.1988	0.0277689	0.126979	7.31561	2.55013	265.79	0	0	374.212	0	0	0	0
hsa_circ_0007707	chr10:98667021-98667504:+	LCOR	circBase	146	2	483	chr10:98593236-98667021|chr10:98667504-98703869	ENSG00000196233.13_4	ENST00000371103.8_2	NM_032440	Hs68_RNase, Hs68_control, K562, H1hesc, Gm12878, Ag04450, A549, Sknshra	ANNOTATED, coding, INTERNAL, OVEXON, UTR5	Jeck2013, Salzman2013	4.75137	26.9342	0.0285341	0.127659	7.3015	2.55013	442.983	0	0	187.106	0	0	0	0
hsa_circ_0041153	chr17:169210-177370:-	RPH3AL	circBase	387	3	8160	chr17:131645-169210|chr17:177370-202502	ENSG00000181031.15_4	ENST00000618002.4_1	NM_006987	Hepg2, Helas3, A549	ANNOTATED, CDS, coding, INTERNAL, OVCODE, OVERLAPTX, OVEXON, UTR5	Salzman2013	4.74016	26.7257	0.019599	0.104716	7.29029	2.55013	265.79	0	176.426	187.106	0	0	0	0
hsa_circ_0089392	chr9:136671202-136677338:-	VAV2	circBase	372	4	6136	chr9:136662931-136671202|chr9:136677338-136699393	ENSG00000160293.16_3	ENST00000406606.7_3	NM_001134398	Hepg2, Helas3, H1hesc, Gm12878, Bj, Nhek, Sknshra, Mcf7	ANNOTATED, CDS, coding, INTERNAL, OVCODE, OVEXON	Salzman2013	4.73335	26.6	0.0283571	0.127659	7.28349	2.55013	177.193	0	441.064	0	0	0	0	0
hsa_circ_0004946	chr2:242541310-242542494:-	THAP4	circBase	214	2	1184	chr2:242524140-242541310|chr2:242542494-242545728	ENSG00000176946.11_2	ENST00000402136.5_1	NM_015963	Hs68_RNase, Hs68_control, Nhek, K562, Huvec, Hsmm, Hepg2, Helas3, H1hesc, Gm12878, Bj, Ag04450, A549, Sknshra	ANNOTATED, CDS, coding, INTERNAL, OVCODE, OVEXON	Jeck2013, Salzman2013	4.73322	26.5974	0.0274221	0.126494	7.28335	2.55013	265.79	0	352.851	0	0	0	0	0
hsa_circ_0044234	chr17:45247282-45249430:-	CDC27	circBase	274	2	2148	chr17:45235669-45247282|chr17:45249430-45258927	ENSG00000004897.11_3	ENST00000066544.7_1	NM_001114091	Nhek, K562, Gm12878, Ag04450, Sknshra	ANNOTATED, CDS, coding, INTERNAL, OVCODE, OVERLAPTX, OVEXON	Salzman2013	4.72394	26.4271	0.0389145	0.155225	7.27408	2.55013	0	54.8358	0	561.318	0	0	0	0
chrX:130498722-130503026:-	chrX:130498722-130503026:-	IGSF1	CIRCexplorer2	361	3	4304	chrX:130438097-130498722|chrX:130503026-130522990	ENSG00000147255.18_3	ENST00000370904.6_1	NA	NA	NA	NA	4.6683	25.4272	0.00035466	0.00975533	8.55434	3.88604	885.966	0	352.851	280.659	43.9424	0	0	0
hsa_circ_0017944	chr10:21940601-21940697:+	MLLT10	circBase	96	1	96	chr10:21906136-21940601|chr10:21940697-21959377	ENSG00000078403.16_3	ENST00000631589.1_1	NM_004641	A549	ANNOTATED, CDS, coding, INTERNAL, OVCODE, OVEXON	Salzman2013	4.5249	23.0213	0.0104961	0.0699793	9.07996	4.55506	0	2083.76	0	0	0	72.6541	0	0
chr1:228451816-228452092:+	chr1:228451816-228452092:+	OBSCN	CIRCexplorer2	276	1	276	chr1:228444627-228451816|chr1:228452092-228456230	ENSG00000154358.20_3	ENST00000284548.15_1	NA	NA	NA	NA	4.50427	22.6945	0.00203538	0.0259133	8.33705	3.83278	88.5966	54.8358	1146.77	0	0	0	32.7452	0
hsa_circ_0003517	chr12:98921663-98931350:+	TMPO	circBase	384	3	9687	chr12:98909924-98921663|chr12:98931350-98938007	ENSG00000120802.13_3	ENST00000556029.5_2	NM_001032283	Hs68_RNase, Hs68_control, K562, Gm12878, Ag04450, Sknshra	ANNOTATED, CDS, coding, INTERNAL, OVCODE, OVEXON	Jeck2013, Salzman2013	4.46697	22.1153	0.000243771	0.00754336	8.34043	3.87345	354.386	438.686	88.2128	374.212	43.9424	0	0	0
hsa_circ_0061276	chr21:16415815-16415895:-	NRIP1	circBase	80	1	80	chr21:16386787-16415815|chr21:16415895-16437065	ENSG00000180530.10_3	ENST00000318948.6_1	NM_003489	K562, Huvec, Hepg2, Helas3, H1hesc, Gm12878, Bj, Ag04450, A549	ANNOTATED, coding, INTERNAL, OVEXON, UTR5	Salzman2013	4.33425	20.1716	0.000350631	0.00975533	10.8482	6.51399	177.193	5922.27	793.915	374.212	43.9424	36.327	261.962	0
chr2:44200745-44209573:-	chr2:44200745-44209573:-	LRPPRC	CIRCexplorer2	1220	10	8828	chr2:44190845-44200745|chr2:44209573-44222937	ENSG00000138095.18_2	ENST00000260665.11_1	NA	NA	NA	NA	4.33095	20.1254	0.00184729	0.0248841	8.164	3.83305	88.5966	712.865	264.638	0	0	0	32.7452	0
hsa_circ_0017523	chr10:4872866-4889491:+	AKR1E2	circBase	950	8	16625	chr10:4868469-4872866|chr10:4889491-4889679	ENSG00000165568.17_2	ENST00000474119.5_1	NM_001040177	K562, A549, Sknshra	ALT_DONOR, CDS, coding, INTERNAL, intronic, OVCODE, OVEXON	Salzman2013	4.311	19.849	0.00288295	0.030733	8.76165	4.45066	0	1535.4	0	93.553	0	0	32.7452	26.0655
hsa_circ_0003295	chr9:20819794-20823114:+	KIAA1797	circBase	465	4	3320	chr9:20789607-20819794|chr9:20823114-20862576	ENSG00000188352.12_3	ENST00000380249.5_1	NM_017794	Hs68_RNase, Hs68_control	ANNOTATED, CDS, coding, INTERNAL, OVCODE, OVEXON	Jeck2013	4.29977	19.6952	0.000172809	0.00631177	8.83708	4.53731	354.386	932.209	176.426	280.659	43.9424	0	32.7452	0
hsa_circ_0002141	chr2:207144263-207162097:+	ZDBF2	circBase	290	3	17834	chr2:207139670-207144263|chr2:207162097-207169440	ENSG00000204186.7_2	ENST00000374423.7_1	NM_020923	Hs68_RNase, Hs68_control	ANNOTATED, CDS, coding, INTERNAL, OVCODE, OVEXON, UTR5	Jeck2013	4.24915	19.0161	0.000843025	0.0163144	10.5403	6.29113	177.193	5209.4	88.2128	374.212	175.77	72.6541	0	52.131
hsa_circ_0002647	chr9:140611077-140646860:+	EHMT1	circBase	1163	5	35783	chr9:140605482-140611077|chr9:140646860-140648622	ENSG00000181090.20_4	ENST00000460843.5_2	NM_024757	Hs68_RNase, Hs68_control, K562, Huvec, Helas3, Bj, A549, Nhek, Sknshra	ANNOTATED, CDS, coding, INTERNAL, OVCODE, OVEXON	Jeck2013, Salzman2013	4.23629	18.8474	0.000683583	0.014505	8.08471	3.84842	177.193	329.015	264.638	280.659	0	36.327	0	0
hsa_circ_0004390	chr1:85331067-85331821:-	LPAR3	circBase	754	1	754	chr1:85279854-85331067|chr1:85331821-85358698	ENSG00000171517.5_2	ENST00000370611.3_1	NM_012152	Hs68_RNase, Hs68_control	ANNOTATED, CDS, coding, INTERNAL, OVCODE, OVEXON, UTR5	Jeck2013	4.21068	18.5158	0.000131815	0.00489472	9.20307	4.99239	885.966	877.373	441.064	93.553	0	108.981	0	0
hsa_circ_0006702	chr9:95018961-95032265:-	IARS	circBase	932	8	13304	chr9:95015735-95018961|chr9:95032265-95033266	ENSG00000196305.17_3	ENST00000375643.7_1	NM_013417	Hs68_RNase, Hs68_control, K562, Hepg2, Helas3, H1hesc, Gm12878, Bj, Ag04450, A549, Nhek, Sknshra	ANNOTATED, CDS, coding, INTERNAL, OVCODE, OVEXON	Jeck2013, Salzman2013	4.20979	18.5043	0.000396169	0.0102635	8.7401	4.53031	177.193	987.044	264.638	187.106	0	72.6541	0	0
chr13:25466780-25487229:-	chr13:25466780-25487229:-	CENPJ	CIRCexplorer2	3282	9	20449	chr13:25459808-25466780|chr13:25487229-25496898	ENSG00000151849.14_2	ENST00000616936.4_1	NA	NA	NA	NA	4.11326	17.3067	0.00477094	0.0431876	9.45949	5.34623	0	2632.12	88.2128	0	43.9424	72.6541	0	26.0655
hsa_circ_0008771	chr19:1218415-1219412:+	STK11	circBase	174	2	997	chr19:1207202-1218415|chr19:1219412-1220371	ENSG00000118046.14_3	ENST00000586243.5_1	NM_000455	Hs68_RNase, Hs68_control	ANNOTATED, CDS, coding, INTERNAL, OVCODE, OVEXON	Jeck2013	3.95765	15.5371	0.00912883	0.0653989	7.73042	3.77278	354.386	438.686	0	0	0	0	0	26.0655
hsa_circ_0020399	chr10:128768965-129055693:+	DOCK1	circBase	2935	28	286728	chr10:128594132-128768965|chr10:129055693-129137269	ENSG00000150760.12_2	ENST00000280333.9_1	NM_001380	Nhek	ANNOTATED, CDS, coding, INTERNAL, OVCODE, OVERLAPTX, OVEXON	Salzman2013	3.93413	15.2859	0.00412104	0.0385785	10.0283	6.09417	1063.16	2577.28	0	467.765	0	254.289	0	0
hsa_circ_0003963	chr2:215609790-215661841:-	BARD1	circBase	1745	8	52051	chr2:215595232-215609790|chr2:215661841-215674135	ENSG00000138376.10_3	ENST00000260947.8_1	NM_000465	Hs68_RNase, Hs68_control	ANNOTATED, CDS, coding, INTERNAL, OVCODE, OVEXON	Jeck2013	3.92877	15.2292	0.00601866	0.0504119	7.78414	3.85538	354.386	383.851	0	93.553	0	36.327	0	0
chr1:179631238-179638539:+	chr1:179631238-179638539:+	TDRD5	CIRCexplorer2	538	3	7301	chr1:179621332-179631238|chr1:179638539-179659830	ENSG00000162782.15_3	ENST00000367614.5_1	NA	NA	NA	NA	3.90718	15.003	0.0161353	0.0931336	8.45724	4.55007	0	1316.06	0	0	0	72.6541	0	0
hsa_circ_0000033	chr1:26584087-26586293:+	CEP85	circBase	438	3	2206	chr1:26582356-26584087|chr1:26586293-26594973	ENSG00000130695.14_2	ENST00000451429.6_1	NM_022778	cd_19, Hs68_RNase, Hs68_control, Nhek, K562, Helas3, H1hesc, Gm12878, Ag04450, A549, Sknshra	ANNOTATED, CDS, coding, INTERNAL, OVCODE, OVEXON	Jeck2013, Memczak2013, Salzman2013	3.84277	14.3479	0.00183307	0.0248841	8.3438	4.50103	88.5966	603.194	352.851	187.106	0	0	65.4904	0
hsa_circ_0006472	chr4:119252870-119259469:-	PRSS12	circBase	469	3	6599	chr4:119239711-119252870|chr4:119259469-119273373	ENSG00000164099.3_2	ENST00000296498.3_1	NM_003619	Hs68_RNase, Hs68_control	ANNOTATED, CDS, coding, INTERNAL, OVCODE, OVEXON	Jeck2013	3.82904	14.2121	0.0075738	0.0589985	8.32865	4.49961	265.79	932.209	0	0	0	0	65.4904	0
chr1:225140371-225211567:+	chr1:225140371-225211567:+	DNAH14	CIRCexplorer2	1391	10	71196	chr1:225117537-225140371|chr1:225211567-225226395	ENSG00000185842.15_2	ENST00000430092.5_1	NA	NA	NA	NA	3.80888	14.0149	0.00100344	0.0174661	10.3631	6.55417	265.79	4057.85	0	841.977	0	108.981	130.981	104.262
hsa_circ_0055190	chr2:72958135-72968598:-	EXOC6B	circBase	351	4	10463	chr2:72945436-72958135|chr2:72968598-73052926	ENSG00000144036.15_2	ENST00000272427.10_1	NM_015189	A549	ANNOTATED, CDS, coding, INTERNAL, OVCODE, OVEXON	Salzman2013	3.80391	13.9666	0.0262271	0.123019	7.70027	3.89636	177.193	493.522	0	93.553	43.9424	0	0	0
chr5:36984777-36986403:+	chr5:36984777-36986403:+	NIPBL	CIRCexplorer2	1626	1	1626	chr5:36976504-36984777|chr5:36986403-36995723	ENSG00000164190.17_3	ENST00000282516.12_2	NA	NA	NA	NA	3.80117	13.9401	0.0056599	0.0479478	8.27698	4.47581	0	877.373	176.426	93.553	0	36.327	0	26.0655
chr7:92146589-92147569:-	chr7:92146589-92147569:-	PEX1	CIRCexplorer2	882	2	980	chr7:92143281-92146589|chr7:92147569-92148308	ENSG00000127980.15_2	ENST00000248633.8_1	NA	NA	NA	NA	3.79326	13.8639	0.010522	0.0699793	7.57197	3.77871	354.386	274.179	0	93.553	0	0	0	26.0655
chr17:42512432-42513913:-	chr17:42512432-42513913:-	GPATCH8	CIRCexplorer2	155	2	1481	chr17:42501860-42512432|chr17:42513913-42516038	ENSG00000186566.12_3	ENST00000335500.8_1	NA	NA	NA	NA	3.7918	13.8498	0.0182318	0.100546	8.34109	4.54929	0	1206.39	0	0	0	72.6541	0	0
hsa_circ_0000837	chr18:20569183-20581692:+	RBBP8	circBase	1578	7	12509	chr18:20564953-20569183|chr18:20581692-20586325	ENSG00000101773.18_3	ENST00000327155.9_1	NM_203291	cd_19, Nhek, K562, Huvec, Hepg2, Helas3, Gm12878, Ag04450, A549, Sknshra	ANNOTATED, CDS, coding, INTERNAL	Memczak2013, Salzman2013	3.78351	13.7705	0.0271993	0.125726	7.5403	3.75679	0	0	0	748.424	0	0	0	26.0655
hsa_circ_0031940	chr14:53003436-53011089:-	TXNDC16	circBase	573	5	7653	chr14:52986011-53003436|chr14:53011089-53019033	ENSG00000087301.8_3	ENST00000281741.8_1	NM_020784	K562, Hepg2	ANNOTATED, CDS, coding, INTERNAL, OVCODE, OVEXON, UTR5	Salzman2013	3.77755	13.7138	0.0346442	0.144006	7.68223	3.90468	88.5966	0	88.2128	654.871	43.9424	0	0	0
chr1:35643589-35653691:-	chr1:35643589-35653691:-	SFPQ	CIRCexplorer2	337	4	10102	chr1:35643000-35643589|chr1:35653691-35654603	ENSG00000116560.10_2	ENST00000470472.5_1	NA	NA	NA	NA	3.74691	13.4255	0.00761555	0.0589985	7.53213	3.78522	177.193	329.015	88.2128	93.553	0	0	0	26.0655
hsa_circ_0004166	chr14:103336521-103342862:+	TRAF3	circBase	587	4	6341	chr14:103244012-103336521|chr14:103342862-103352525	ENSG00000131323.14_3	ENST00000560371.5_1	NM_145725	Hs68_RNase, Hs68_control, K562, Huvec, Helas3, Gm12878	ANNOTATED, CDS, coding, INTERNAL, OVCODE, OVEXON, UTR5	Jeck2013, Salzman2013	3.69198	12.924	0.0275635	0.126622	7.57661	3.88463	177.193	274.179	176.426	93.553	43.9424	0	0	0
hsa_circ_0033144	chr14:99723807-99724176:-	BCL11B	circBase	369	1	369	chr14:99697894-99723807|chr14:99724176-99737497	ENSG00000127152.17_2	ENST00000357195.7_1	NM_138576	Nhek, H1hesc, Gm12878, A549	ANNOTATED, CDS, coding, INTERNAL, OVCODE, OVEXON	Salzman2013	3.6889	12.8964	0.005304	0.0465249	8.19644	4.50754	0	164.507	352.851	654.871	43.9424	0	0	26.0655
chr12:111947352-111963120:-	chr12:111947352-111963120:-	ATXN2	CIRCexplorer2	1364	9	15768	chr12:111926584-111947352|chr12:111963120-111990083	ENSG00000204842.14_4	ENST00000389153.8_1	NA	NA	NA	NA	3.68675	12.8772	0.0254174	0.121296	8.07509	4.38834	0	987.044	0	0	0	0	0	52.131
hsa_circ_0020398	chr10:128768965-129046373:+	DOCK1	circBase	2840	27	277408	chr10:128594132-128768965|chr10:129046373-129055598	ENSG00000150760.12_2	ENST00000280333.9_1	NM_001380	Nhek, H1hesc, Bj, Mcf7	ANNOTATED, CDS, coding, INTERNAL, OVCODE, OVERLAPTX, OVEXON	Salzman2013	3.68401	12.8528	0.00762638	0.0589985	7.53737	3.85336	88.5966	329.015	88.2128	187.106	0	36.327	0	0
chr5:5441224-5476192:+	chr5:5441224-5476192:+	ICE1	CIRCexplorer2	6323	13	34968	chr5:5440026-5441224|chr5:5476192-5486833	ENSG00000164151.11_3	ENST00000296564.8_3	NA	NA	NA	NA	3.68125	12.8283	0.014849	0.0889343	7.51389	3.83263	354.386	329.015	0	0	0	0	32.7452	0
hsa_circ_0020396	chr10:128768965-128908618:+	DOCK1	circBase	2514	24	139653	chr10:128594132-128768965|chr10:128908618-128923737	ENSG00000150760.12_2	ENST00000280333.9_1	NM_001380	Nhek, Hepg2, H1hesc, A549, Sknshra, Mcf7	ANNOTATED, CDS, coding, INTERNAL, OVCODE, OVERLAPTX, OVEXON	Salzman2013	3.67717	12.792	0.00276118	0.0302457	8.6608	4.98363	442.983	822.537	0	280.659	0	72.6541	32.7452	0
hsa_circ_0013148	chr1:92728419-92737209:-	GLMN	circBase	738	9	8790	chr1:92713546-92728419|chr1:92737209-92752046	ENSG00000174842.16_2	ENST00000370360.7_1	NM_053274	K562, Hepg2, Helas3, Ag04450	ANNOTATED, CDS, coding, INTERNAL, OVCODE, OVEXON	Salzman2013	3.66958	12.7249	0.0052474	0.0462103	8.09834	4.42876	531.58	109.672	176.426	280.659	0	0	0	52.131
hsa_circ_0066989	chr3:122160884-122186276:-	KPNA1	circBase	867	8	25392	chr3:122156142-122160884|chr3:122186276-122215283	ENSG00000114030.12_3	ENST00000344337.10_1	NR_026698	Mcf7	ANNOTATED, INTERNAL, ncRNA, OVCODE, OVEXON	Salzman2013	3.64181	12.4823	0.0219198	0.111628	7.40888	3.76707	0	109.672	0	561.318	0	0	0	26.0655
hsa_circ_0071392	chr4:166910532-166946583:+	TLL1	circBase	989	8	36051	chr4:166795225-166910532|chr4:166946583-166960490	ENSG00000038295.7_2	ENST00000061240.6_1	NM_012464	Bj	ANNOTATED, CDS, coding, INTERNAL, OVCODE, OVERLAPTX, OVEXON	Salzman2013	3.63146	12.393	0.00296416	0.0310053	8.92554	5.29408	88.5966	1645.07	0	93.553	0	72.6541	32.7452	26.0655
chr18:9525717-9525849:+	chr18:9525717-9525849:+	RALBP1	CIRCexplorer2	132	1	132	chr18:9524753-9525717|chr18:9525849-9530831	ENSG00000017797.12_3	ENST00000019317.8_1	NA	NA	NA	NA	3.5684	11.8631	0.0106002	0.0701899	7.42223	3.85383	177.193	54.8358	264.638	187.106	0	36.327	0	0
hsa_circ_0068176	chr3:183435438-183480067:+	YEATS2	circBase	1847	13	44629	chr3:183433050-183435438|chr3:183480067-183490092	ENSG00000163872.15_3	ENST00000305135.9_1	NM_018023	Nhek, K562, Helas3, A549, Sknshra	ANNOTATED, CDS, coding, INTERNAL, OVCODE, OVEXON	Salzman2013	3.54804	11.6968	0.0220119	0.111643	7.40894	3.8609	0	109.672	0	561.318	0	36.327	0	0
hsa_circ_0003401	chr13:46090277-46093229:+	COG3	circBase	345	3	2952	chr13:46085989-46090277|chr13:46093229-46099110	ENSG00000136152.14_2	ENST00000349995.9_1	NM_031431	Hs68_RNase, Hs68_control, K562, H1hesc, Ag04450, A549	ANNOTATED, CDS, coding, INTERNAL, OVCODE, OVEXON	Jeck2013, Salzman2013	3.54638	11.6833	0.0265031	0.123792	7.31426	3.76788	265.79	0	0	374.212	0	0	0	26.0655
hsa_circ_0006663	chr16:249060-270746:-	LUC7L	circBase	531	4	21686	chr16:243014-249060|chr16:270746-277240	ENSG00000007392.16_3	ENST00000426094.5_1	NM_018032	Hs68_RNase, Hs68_control, Bj, Ag04450, A549, Sknshra	ANNOTATED, CDS, coding, INTERNAL, OVCODE, OVEXON	Jeck2013, Salzman2013	3.52961	11.5483	0.0189367	0.102655	7.38899	3.85938	0	274.179	352.851	0	0	36.327	0	0
hsa_circ_0067475	chr3:136117590-136221621:-	STAG1	circBase	1601	15	104031	chr3:136096594-136117590|chr3:136221621-136240054	ENSG00000118007.12_3	ENST00000383202.6_1	NM_005862	K562, H1hesc, Gm12878, Mcf7	ANNOTATED, CDS, coding, INTERNAL, OVCODE, OVERLAPTX, OVEXON	Salzman2013	3.52031	11.4741	0.00246104	0.028615	8.37299	4.85268	354.386	383.851	0	561.318	0	0	0	78.1966
hsa_circ_0000660	chr15:94899365-94945248:+	MCTP2	circBase	1080	9	45883	chr15:94888393-94899365|chr15:94945248-94983404	ENSG00000140563.14_3	ENST00000456504.5_1	NM_001159643	cd_19, H1hesc, Gm12878, Ag04450	ANNOTATED, CDS, coding, INTERNAL	Memczak2013, Salzman2013	3.49402	11.2669	0.00270407	0.0298251	8.5102	5.01619	88.5966	438.686	705.702	187.106	43.9424	72.6541	0	0
hsa_circ_0006971	chrX:14868626-14877456:-	FANCB	circBase	545	4	8830	chrX:14863408-14868626|chrX:14877456-14882681	ENSG00000181544.13_2	ENST00000398334.5_2	NM_001018113	Hs68_RNase, Hs68_control, K562, Gm12878, Ag04450, Sknshra	ANNOTATED, CDS, coding, INTERNAL, OVCODE, OVEXON	Jeck2013, Salzman2013	3.47752	11.1388	0.0139889	0.0858605	7.33125	3.85373	88.5966	164.507	88.2128	280.659	0	36.327	0	0
chr8:104897525-104898451:+	chr8:104897525-104898451:+	RIMS2	CIRCexplorer2	926	1	926	chr8:104778765-104897525|chr8:104898451-104922361	ENSG00000176406.22_3	ENST00000504942.6_1	NA	NA	NA	NA	3.46274	11.0252	0.0200107	0.105973	8.00628	4.54355	177.193	767.701	0	0	0	72.6541	0	0
chr13:99171496-99171727:-	chr13:99171496-99171727:-	STK24	CIRCexplorer2	231	1	231	chr13:99134575-99171496|chr13:99171727-99228998	ENSG00000102572.14_3	ENST00000539966.5_1	NA	NA	NA	NA	3.45918	10.9981	0.0266884	0.124058	7.23391	3.77473	0	54.8358	352.851	187.106	0	0	0	26.0655
hsa_circ_0055553	chr2:88333652-88336570:-	KRCC1	circBase	268	2	2918	chr2:88328104-88333652|chr2:88336570-88355144	ENSG00000172086.7_2	ENST00000347055.3_1	NM_016618	A549	ANNOTATED, coding, INTERNAL, OVEXON, UTR5	Salzman2013	3.45836	10.9919	0.0368444	0.150211	7.22337	3.76501	0	54.8358	529.277	0	0	0	0	26.0655
hsa_circ_0017092	chr1:235963619-235964397:-	LYST	circBase	294	2	778	chr1:235956912-235963619|chr1:235964397-235966207	ENSG00000143669.13_3	ENST00000389793.6_1	NM_000081	Nhek	ANNOTATED, CDS, coding, INTERNAL, OVCODE, OVEXON	Salzman2013	3.45745	10.9849	0.020334	0.106598	7.29024	3.83279	88.5966	0	352.851	187.106	0	0	32.7452	0
hsa_circ_0001377	chr3:195605123-195615477:-	TNK2	circBase	1274	8	10354	chr3:195599341-195605123|chr3:195615477-195622116	ENSG00000061938.17_4	ENST00000381916.6_1	NM_001010938	cd_19, Hs68_RNase, Hs68_control, Nhek, K562, Hepg2, Helas3, H1hesc, Gm12878, Bj, Ag04450, A549	ANNOTATED, CDS, coding, INTERNAL, OVCODE, OVEXON, UTR5	Jeck2013, Memczak2013, Salzman2013	3.45562	10.971	0.0172463	0.0967617	7.3115	3.85589	177.193	164.507	264.638	0	0	36.327	0	0
chr17:59853761-59878835:-	chr17:59853761-59878835:-	BRIP1	CIRCexplorer2	1179	7	25074	chr17:59821952-59853761|chr17:59878835-59885827	ENSG00000136492.8_2	ENST00000259008.6_1	NA	NA	NA	NA	3.44231	10.8702	0.0115454	0.07456	8.05199	4.60968	88.5966	712.865	176.426	0	87.8848	0	0	0
hsa_circ_0057163	chr2:177161587-177193640:+	MTX2	circBase	377	6	32053	chr2:177135147-177161587|chr2:177193640-177194028	ENSG00000128654.13_2	ENST00000420864.5_1	NR_027850	K562, Hepg2, Helas3, H1hesc, Gm12878, Sknshra, Mcf7	ANNOTATED, INTERNAL, ncRNA, OVCODE, OVERLAPTX, OVEXON	Salzman2013	3.42274	10.7238	0.00743279	0.0583107	8.39941	4.97667	531.58	658.03	0	93.553	43.9424	36.327	0	26.0655
hsa_circ_0001345	chr3:142455220-142467302:+	TRPC1	circBase	460	3	12082	chr3:142443573-142455220|chr3:142467302-142496473	ENSG00000144935.14_2	ENST00000476941.5_1	NM_001251845	HEK293, Hs68_RNase, Hs68_control, K562, Helas3, H1hesc, Bj, Ag04450, A549, Sknshra	ANNOTATED, CDS, coding, INTERNAL, OVCODE, OVEXON	Jeck2013, Memczak2013, Salzman2013	3.35518	10.2332	0.00183464	0.0248841	8.68601	5.33083	442.983	932.209	88.2128	93.553	43.9424	72.6541	0	26.0655
hsa_circ_0016334	chr1:210186977-210194599:+	SYT14	circBase	381	2	7622	chr1:210126101-210186977|chr1:210194599-210267666	ENSG00000143469.18_4	ENST00000367019.5_4	NR_027458	Ag04450, Sknshra	ANNOTATED, INTERNAL, ncRNA, OVCODE, OVEXON	Salzman2013	3.31444	9.94824	0.0162486	0.0932635	7.92326	4.60881	88.5966	548.358	264.638	0	87.8848	0	0	0
hsa_circ_0001740	chr7:117825700-117828459:+	NAA38	circBase	176	2	2759	chr7:117824334-117825700|None	ENSG00000128534.7_3	ENST00000411938.1_2	NM_016200	cd_19	ALT_ACCEPTOR, CDS, coding, INTERNAL, intronic	Memczak2013	3.31119	9.92581	0.0409458	0.15843	7.70346	4.39227	708.773	109.672	0	0	0	0	0	52.131
hsa_circ_0003130	chr6:170033042-170052104:-	WDR27	circBase	821	8	19062	chr6:170013752-170033042|chr6:170052104-170058371	ENSG00000184465.15_3	ENST00000448612.5_3	NM_182552	Hs68_RNase, Hs68_control, K562, Huvec, Hsmm, Hepg2, Helas3, H1hesc, Bj, Ag04450, A549, Nhek, Sknshra	ANNOTATED, CDS, coding, INTERNAL, OVCODE, OVEXON	Jeck2013, Salzman2013	3.27837	9.70262	0.0244632	0.118487	7.77833	4.49996	354.386	383.851	88.2128	0	0	0	65.4904	0
hsa_circ_0017521	chr10:4872866-4884696:+	AKR1E2	circBase	798	7	11830	chr10:4868469-4872866|chr10:4884696-4889339	ENSG00000165568.17_2	ENST00000474119.5_1	NM_001040177	K562, Huvec, A549	ANNOTATED, CDS, coding, INTERNAL, OVCODE, OVEXON	Salzman2013	3.26154	9.59008	0.0390549	0.155383	8.82947	5.56793	0	1645.07	0	93.553	0	0	163.726	0
hsa_circ_0084893	chr8:95390407-95423543:-	RAD54B	circBase	2211	11	33136	chr8:95384615-95390407|chr8:95423543-95470495	ENSG00000197275.13_3	ENST00000336148.9_2	NM_001205263	H1hesc, Gm12878, A549	ANNOTATED, CDS, coding, INTERNAL, OVCODE, OVEXON, UTR5	Salzman2013	3.25592	9.55277	0.0340919	0.142241	7.66178	4.40586	531.58	164.507	0	93.553	0	0	0	52.131
hsa_circ_0020393	chr10:128768965-128851079:+	DOCK1	circBase	2227	21	82114	chr10:128594132-128768965|chr10:128851079-128859931	ENSG00000150760.12_2	ENST00000280333.9_1	NM_001380	Nhek, Mcf7	ANNOTATED, CDS, coding, INTERNAL, OVCODE, OVERLAPTX, OVEXON	Salzman2013	3.25568	9.55119	0.00859427	0.0634041	8.42326	5.16758	620.176	603.194	0	93.553	0	0	0	104.262
chr5:96248340-96251473:+	chr5:96248340-96251473:+	ERAP2	CIRCexplorer2	385	3	3133	chr5:96245468-96248340|chr5:96251473-96253165	ENSG00000164308.16_3	ENST00000437043.7_1	NA	NA	NA	NA	3.24759	9.49776	0.0435948	0.164905	7.08004	3.83245	0	0	352.851	187.106	0	0	32.7452	0
hsa_circ_0058042	chr2:215609790-215646233:-	BARD1	circBase	1539	6	36443	chr2:215595232-215609790|chr2:215646233-215657020	ENSG00000138376.10_3	ENST00000260947.8_1	NM_000465	Nhek, K562, Helas3, H1hesc, Gm12878, Bj, Ag04450	ANNOTATED, CDS, coding, INTERNAL, OVCODE, OVEXON	Salzman2013	3.24598	9.48719	0.00131228	0.0200006	9.0632	5.81721	265.79	1480.57	88.2128	187.106	0	108.981	65.4904	26.0655
hsa_circ_0003513	chr1:94360169-94367225:-	GCLM	circBase	463	4	7056	chr1:94354715-94360169|chr1:94367225-94370078	ENSG00000023909.9_2	ENST00000370238.7_1	NM_002061	Hs68_RNase, Hs68_control, Nhek, K562, Huvec, Helas3, H1hesc, Gm12878, Bj, Ag04450, A549	ANNOTATED, CDS, coding, INTERNAL, OVCODE, OVEXON	Jeck2013, Salzman2013	3.19682	9.16935	0.00240337	0.0283318	9.83068	6.63386	1063.16	2303.1	176.426	0	175.77	72.6541	0	130.328
hsa_circ_0003590	chr15:78837210-78838106:+	PSMA4	circBase	220	2	896	chr15:78836609-78837210|chr15:78838106-78838916	ENSG00000041357.15_2	ENST00000560217.5_1	NM_002789	Hs68_RNase, Hs68_control, Nhek, K562, Huvec, H1hesc, Gm12878, Bj, Ag04450, A549, Sknshra, Mcf7	ANNOTATED, CDS, coding, INTERNAL, OVCODE, OVEXON	Jeck2013, Salzman2013	3.15679	8.91844	0.0245842	0.118558	7.73112	4.57433	0	109.672	176.426	561.318	43.9424	36.327	0	0
hsa_circ_0071374	chr4:166141085-166160051:+	KLHL2	circBase	355	3	18966	chr4:166129054-166141085|chr4:166160051-166184348	ENSG00000109466.13_3	ENST00000226725.10_1	NM_007246	K562, Hepg2	ANNOTATED, CDS, coding, INTERNAL, OVCODE, OVEXON	Salzman2013	3.13988	8.8145	0.0245323	0.118558	7.59877	4.45889	88.5966	54.8358	352.851	280.659	0	0	32.7452	26.0655
hsa_circ_0001083	chr2:190656515-190682906:+	PMS1	circBase	602	4	26391	chr2:190649319-190656515|chr2:190682906-190717380	ENSG00000064933.17_3	ENST00000639501.1_1	NM_001128143	HEK293, cd_19, neutr, Hs68_RNase, Hs68_control, Nhek, K562, Bj, Ag04450, A549	ANNOTATED, CDS, coding, INTERNAL, OVCODE, OVEXON, UTR5	Jeck2013, Memczak2013, Salzman2013	3.13615	8.79173	0.000908127	0.0168414	8.95139	5.81524	177.193	822.537	264.638	654.871	43.9424	0	130.981	26.0655
chrX:117528017-117538407:+	chrX:117528017-117538407:+	WDR44	CIRCexplorer2	555	5	10390	chrX:117527234-117528017|chrX:117538407-117540837	ENSG00000131725.13_3	ENST00000371822.9_1	NA	NA	NA	NA	3.12416	8.71898	0.0237602	0.116939	7.69754	4.57338	88.5966	493.522	176.426	0	43.9424	36.327	0	0
hsa_circ_0008961	chr2:191520702-191537878:+	NAB1	circBase	1201	4	17176	chr2:191514708-191520702|chr2:191537878-191548463	ENSG00000138386.16_3	ENST00000337386.9_2	NM_005966	Hs68_RNase, Hs68_control	ANNOTATED, CDS, coding, INTERNAL, OVCODE, OVEXON, UTR5	Jeck2013	3.10733	8.61784	0.000494976	0.0123911	10.0413	6.93399	974.563	2412.78	617.49	93.553	131.827	217.962	130.981	0
hsa_circ_0017586	chr10:5815804-5842668:-	GDI2	circBase	774	6	26864	chr10:5810347-5815804|chr10:5842668-5855176	ENSG00000057608.16_3	ENST00000380191.8_1	NM_001494	K562, Hepg2, Gm12878, Ag04450, A549	ANNOTATED, CDS, coding, INTERNAL, OVCODE, OVEXON	Salzman2013	3.09583	8.54942	0.000365566	0.00981302	9.65779	6.56197	265.79	1590.24	352.851	935.53	87.8848	254.289	0	26.0655
hsa_circ_0002642	chr2:174819600-174820960:-	SP3	circBase	1360	1	1360	chr2:174783513-174819600|chr2:174820960-174828488	ENSG00000172845.14_2	ENST00000310015.10_1	NM_003111	Hs68_RNase, Hs68_control, Nhek, K562, Huvec, Hepg2, Helas3, H1hesc, Gm12878, Bj, Ag04450, Nhlf, Sknshra, Mcf7	ANNOTATED, CDS, coding, INTERNAL, OVCODE, OVEXON	Jeck2013, Salzman2013	3.09444	8.54123	0.00103262	0.0178347	9.47539	6.38095	265.79	2083.76	176.426	187.106	0	36.327	98.2356	156.393
hsa_circ_0071422	chr4:170076630-170077830:-	SH3RF1	circBase	372	2	1200	chr4:170057771-170076630|chr4:170077830-170189970	ENSG00000154447.14_3	ENST00000284637.13_1	NM_020870	Helas3, Gm12878, Ag04450, Nhek, Sknshra	ANNOTATED, CDS, coding, INTERNAL, OVCODE, OVERLAPTX, OVEXON	Salzman2013	3.07657	8.43604	0.0419333	0.161082	7.63827	4.5617	354.386	0	441.064	0	43.9424	0	32.7452	0
hsa_circ_0069399	chr4:36230203-36231267:-	ARAP2	circBase	1064	1	1064	chr4:36216102-36230203|chr4:36231267-36245800	ENSG00000047365.11_3	ENST00000303965.8_1	NM_015230	Hepg2, Helas3, Gm12878, A549, Nhek	ANNOTATED, CDS, coding, INTERNAL, OVCODE, OVEXON, UTR5	Salzman2013	3.06372	8.36127	0.000697662	0.014527	9.47502	6.41129	354.386	548.358	264.638	1683.95	175.77	72.6541	32.7452	52.131
hsa_circ_0007814	chr2:136071058-136103205:-	ZRANB3	circBase	375	3	32147	chr2:136033325-136071058|chr2:136103205-136107553	ENSG00000121988.17_3	ENST00000401392.5_1	NM_032143	Hs68_RNase, Hs68_control	ANNOTATED, CDS, coding, INTERNAL, OVCODE, OVEXON	Jeck2013	3.06124	8.34689	0.00754784	0.0589985	8.24728	5.18604	177.193	603.194	176.426	187.106	0	0	0	104.262
chr17:46925425-46928990:+	chr17:46925425-46928990:+	CALCOCO2	CIRCexplorer2	522	5	3565	chr17:46919249-46925425|chr17:46928990-46929867	ENSG00000136436.14_4	ENST00000258947.7_4	NA	NA	NA	NA	3.05786	8.32737	0.047517	0.174768	7.6973	4.63943	88.5966	0	0	748.424	87.8848	0	0	0
hsa_circ_0001495	chr5:68470703-68471364:+	CCNB1	circBase	378	2	661	chr5:68470236-68470703|chr5:68471364-68473065	ENSG00000134057.14_3	ENST00000256442.9_1	NM_031966	cd_19, Hs68_RNase, Hs68_control, K562, Huvec, Hmec, Hepg2, Helas3, H1hesc, Gm12878, Bj, Ag04450, A549, Nhek, Sknshra, Mcf7	ANNOTATED, CDS, coding, INTERNAL, OVCODE, OVEXON	Jeck2013, Memczak2013, Salzman2013	3.05452	8.30809	0.000413873	0.010599	9.56405	6.50954	88.5966	1151.55	793.915	935.53	175.77	36.327	32.7452	104.262
hsa_circ_0023340	chr11:70265851-70265962:+	CTTN	circBase	111	1	111	chr11:70263229-70265851|chr11:70265962-70266505	ENSG00000085733.15_2	ENST00000346329.7_1	NM_005231	K562	ANNOTATED, CDS, coding, INTERNAL, OVCODE, OVEXON	Salzman2013	3.05258	8.29695	0.0434178	0.164727	7.6877	4.63512	0	0	176.426	654.871	87.8848	0	0	0
hsa_circ_0006990	chr18:9931806-9937063:+	VAPA	circBase	338	3	5257	chr18:9914332-9931806|chr18:9937063-9950391	ENSG00000101558.13_2	ENST00000400000.6_1	NM_003574	Hs68_RNase, Hs68_control, Nhek, K562, Hepg2, Helas3, H1hesc, Gm12878, Bj, Ag04450, A549, Sknshra	ANNOTATED, CDS, coding, INTERNAL, OVCODE, OVEXON	Jeck2013, Salzman2013	3.01674	8.09335	0.0362345	0.148442	7.58972	4.57299	88.5966	274.179	0	374.212	43.9424	36.327	0	0
hsa_circ_0002563	chr1:45223227-45223812:+	KIF2C	circBase	247	3	585	chr1:45221909-45223227|chr1:45223812-45224877	ENSG00000142945.12_2	ENST00000372224.8_2	NM_006845	Hs68_RNase, Hs68_control, Nhek, K562, Huvec, Hepg2, Helas3, H1hesc, Gm12878, Bj, Ag04450, A549, Sknshra, Mcf7	ANNOTATED, CDS, coding, INTERNAL, OVCODE, OVEXON	Jeck2013, Salzman2013	3.00811	8.04511	0.00135326	0.0203721	9.3468	6.33869	442.983	1590.24	88.2128	374.212	0	72.6541	196.471	26.0655
hsa_circ_0002688	chr4:1902352-1932497:+	WHSC1	circBase	1584	5	30145	chr4:1873269-1902352|chr4:1932497-1936870	ENSG00000109685.17_3	ENST00000508803.5_2	NM_133334	Hs68_RNase, Hs68_control, K562, Hepg2, Helas3, H1hesc, Gm12878, Bj, Ag04450, A549, Sknshra	ANNOTATED, CDS, coding, OVCODE, OVEXON, UTR5	Jeck2013, Salzman2013	2.98703	7.92843	0.023934	0.117198	7.58588	4.59885	88.5966	274.179	88.2128	280.659	87.8848	0	0	0
hsa_circ_0008011	chr11:62406454-62407203:-	GANAB	circBase	233	2	749	chr11:62402472-62406454|chr11:62407203-62414033	ENSG00000089597.16_2	ENST00000532402.5_1	NM_198335	Hs68_RNase, Hs68_control, K562, Huvec, Helas3, H1hesc, Gm12878, Ag04450, A549, Nhek	ANNOTATED, CDS, coding, INTERNAL, OVCODE, OVEXON	Jeck2013, Salzman2013	2.98686	7.92747	0.00377262	0.036387	8.7138	5.72694	442.983	877.373	88.2128	187.106	0	36.327	32.7452	104.262
hsa_circ_0000566	chr14:97299803-97327072:+	VRK1	circBase	1073	10	27269	chr14:97263784-97299803|chr14:97327072-97342366	ENSG00000100749.7_3	ENST00000216639.7_1	NM_003384	HEK293, cd_19, cd_34, neutr	ANNOTATED, CDS, coding, INTERNAL, UTR5	Memczak2013	2.98549	7.91992	0.000982498	0.0173663	12.1369	9.15144	1417.55	13215.4	352.851	2900.14	966.733	399.597	294.707	599.507
chr2:204244930-204267457:+	chr2:204244930-204267457:+	ABI2	CIRCexplorer2	907	7	22527	chr2:204231767-204244930|chr2:204267457-204281630	ENSG00000138443.15_3	ENST00000295851.9_2	NA	NA	NA	NA	2.98221	7.90194	0.0347935	0.144358	7.46065	4.47844	177.193	219.343	88.2128	187.106	0	36.327	0	26.0655
hsa_circ_0002157	chr8:48196616-48206619:+	KIAA0146	circBase	336	3	10003	chr8:48192605-48196616|chr8:48206619-48308935	ENSG00000164808.16_4	ENST00000297423.8_1	NM_001080394	Hs68_RNase, Hs68_control, K562, Hepg2, Gm12878, Bj, Ag04450, Sknshra, Mcf7	ANNOTATED, CDS, coding, INTERNAL, OVCODE, OVEXON	Jeck2013, Salzman2013	2.95859	7.77362	0.0062812	0.0519591	8.59774	5.63915	0	438.686	705.702	374.212	87.8848	72.6541	0	26.0655
hsa_circ_0006618	chr4:83799882-83803093:-	SEC31A	circBase	406	3	3211	chr4:83796975-83799882|chr4:83803093-83812240	ENSG00000138674.16_3	ENST00000348405.8_1	NM_001077207	Hs68_RNase, Hs68_control, K562, H1hesc, Bj, Ag04450, Sknshra	ANNOTATED, CDS, coding, INTERNAL, OVCODE, OVEXON, UTR5	Jeck2013, Salzman2013	2.87123	7.3169	0.00708827	0.0562016	8.73303	5.8618	974.563	109.672	441.064	187.106	131.827	36.327	0	52.131
hsa_circ_0009111	chr1:243362361-243388623:-	CEP170	circBase	672	6	26262	chr1:243354796-243362361|chr1:243388623-243418341	ENSG00000143702.15_3	ENST00000366542.5_3	NM_014812	Hs68_RNase, Hs68_control, K562	ANNOTATED, CDS, coding, INTERNAL, OVCODE, OVEXON, UTR5	Jeck2013, Salzman2013	2.85466	7.23332	0.0237588	0.116939	8.43565	5.581	0	1096.72	0	187.106	43.9424	72.6541	0	52.131
hsa_circ_0008806	chr22:42204878-42209826:+	CCDC134	circBase	580	5	4948	chr22:42196770-42204878|chr22:42209826-42221701	ENSG00000100147.13_2	ENST00000255784.5_1	NM_024821	Hs68_RNase, Hs68_control, Nhek, K562, Huvec, Hepg2, Helas3, H1hesc, Gm12878, Bj, Ag04450, A549, Mcf7	ANNOTATED, CDS, coding, INTERNAL, OVCODE, OVEXON, UTR5	Jeck2013, Salzman2013	2.84002	7.16028	0.0301529	0.131986	7.67651	4.8365	0	164.507	264.638	374.212	0	0	0	78.1966
hsa_circ_0078735	chr6:170002314-170052104:-	WDR27	circBase	1022	10	49790	chr6:169983030-170002314|chr6:170052104-170058371	ENSG00000184465.15_3	ENST00000448612.5_3	NM_182552	Helas3, H1hesc, Bj, Ag04450	ANNOTATED, CDS, coding, INTERNAL, OVCODE, OVEXON	Salzman2013	2.82143	7.06862	0.0292015	0.129089	8.06482	5.24339	0	329.015	705.702	0	0	36.327	32.7452	52.131
hsa_circ_0005050	chr2:61712902-61717911:-	XPO1	circBase	621	4	5009	chr2:61711240-61712902|chr2:61717911-61719169	ENSG00000082898.16_2	ENST00000401558.6_1	NM_003400	Hs68_RNase, Hs68_control, Nhek, K562, Huvec, Hepg2, Helas3, H1hesc, Gm12878, Bj, Ag04450, A549, Sknshra	ANNOTATED, CDS, coding, INTERNAL, OVCODE, OVEXON	Jeck2013, Salzman2013	2.8031	6.9794	0.0394001	0.155921	7.62803	4.82493	177.193	54.8358	0	561.318	0	0	0	78.1966
hsa_circ_0003192	chr2:128520635-128528578:-	WDR33	circBase	747	6	7943	chr2:128484351-128520635|chr2:128528578-128568585	ENSG00000136709.11_3	ENST00000322313.8_1	NM_018383	Hs68_RNase, Hs68_control, Nhek, K562, Hepg2, Helas3, H1hesc, Gm12878, A549, Sknshra, Mcf7	ANNOTATED, CDS, coding, INTERNAL, OVCODE, OVEXON, UTR5	Jeck2013, Salzman2013	2.79286	6.93004	0.012643	0.0793483	7.73005	4.93718	265.79	274.179	176.426	93.553	0	36.327	32.7452	26.0655
hsa_circ_0007203	chr3:196807921-196846401:-	DLG1	circBase	740	6	38480	chr3:196803556-196807921|chr3:196846401-196857397	ENSG00000075711.20_3	ENST00000346964.6_2	NM_004087	Hs68_RNase, Hs68_control, Nhek, K562, H1hesc, Gm12878, Bj	ANNOTATED, CDS, coding, INTERNAL, OVCODE, OVEXON	Jeck2013, Salzman2013	2.76501	6.79753	0.00834225	0.0623709	8.72698	5.96197	531.58	822.537	264.638	0	0	72.6541	65.4904	78.1966
hsa_circ_0088030	chr9:114337013-114348445:-	PTGR1	circBase	551	4	11432	chr9:114332489-114337013|chr9:114348445-114355205	ENSG00000106853.18_3	ENST00000538962.7_1	NM_001146108	Ag04450, A549, Nhek, Sknshra	ANNOTATED, CDS, coding, INTERNAL, OVCODE, OVERLAPTX, OVEXON	Salzman2013	2.74194	6.68967	0.0107853	0.0706755	8.32995	5.58801	354.386	438.686	352.851	93.553	0	36.327	130.981	0
chr3:110830876-110866331:+	chr3:110830876-110866331:+	NECTIN3	CIRCexplorer2	1130	6	35455	chr3:110791357-110830876|chr3:110866331-110911197	ENSG00000177707.10_3	ENST00000493615.5_1	NA	NA	NA	NA	2.73676	6.66572	0.0381251	0.153292	8.05521	5.31844	0	877.373	0	93.553	87.8848	0	0	52.131
hsa_circ_0057129	chr2:174987907-175006728:-	OLA1	circBase	355	3	18821	chr2:174946792-174987907|chr2:175006728-175087760	ENSG00000138430.15_2	ENST00000284719.7_1	NM_013341	K562, Helas3	ANNOTATED, CDS, coding, INTERNAL, OVCODE, OVERLAPTX, OVEXON	Salzman2013	2.73086	6.6385	0.00382281	0.0366096	9.00442	6.27356	620.176	987.044	176.426	187.106	43.9424	72.6541	0	156.393
hsa_circ_0004321	chr19:41242890-41243674:+	ITPKC	circBase	174	2	784	chr19:41239269-41242890|chr19:41243674-41245261	ENSG00000086544.2_2	ENST00000263370.2_1	NM_025194	Hs68_RNase, Hs68_control	ANNOTATED, CDS, coding, INTERNAL, OVCODE, OVEXON	Jeck2013	2.71701	6.57511	0.0201532	0.10615	8.26345	5.54644	177.193	54.8358	176.426	841.977	0	72.6541	32.7452	52.131
hsa_circ_0003410	chr9:33996220-34017187:-	UBAP2	circBase	329	3	20967	chr9:33989124-33996220|chr9:34017187-34048822	ENSG00000137073.21_3	ENST00000379238.5_1	NM_018449	Hs68_RNase, Hs68_control, K562, Huvec, Helas3, H1hesc, Ag04450, A549, Nhek, Mcf7	ANNOTATED, CDS, coding, INTERNAL, OVCODE, OVEXON, UTR5	Jeck2013, Salzman2013	2.69803	6.48916	0.00128156	0.0198286	9.41907	6.72104	708.773	877.373	176.426	935.53	219.712	145.308	32.7452	26.0655
hsa_circ_0020093	chr10:116879948-116889297:+	ATRNL1	circBase	638	5	9349	chr10:116856596-116879948|chr10:116889297-116919800	ENSG00000107518.16_3	ENST00000616894.1_1	NM_207303	H1hesc, A549, Sknshra, Mcf7	ANNOTATED, CDS, coding, INTERNAL, OVCODE, OVEXON	Salzman2013	2.69498	6.47546	0.0450022	0.169081	7.68039	4.98541	88.5966	164.507	88.2128	467.765	0	72.6541	32.7452	0
hsa_circ_0003951	chr7:40037092-40041630:+	CDK13	circBase	482	3	4538	chr7:40027857-40037092|chr7:40041630-40085434	ENSG00000065883.14_2	ENST00000181839.8_1	NM_003718	Hs68_RNase, Hs68_control, K562	ANNOTATED, CDS, coding, INTERNAL, OVCODE, OVEXON	Jeck2013, Salzman2013	2.68773	6.44301	0.0194432	0.104384	7.90524	5.21751	354.386	219.343	176.426	187.106	0	0	32.7452	78.1966
chr3:170077486-170109048:+	chr3:170077486-170109048:+	SKIL	CIRCexplorer2	2529	5	31562	chr3:170075551-170077486|chr3:170109048-170110046	ENSG00000136603.13_3	ENST00000259119.8_1	NA	NA	NA	NA	2.68688	6.43917	0.0146386	0.0879103	8.48975	5.80288	442.983	822.537	0	93.553	0	145.308	0	52.131
hsa_circ_0000386	chr12:28378727-28412375:+	CCDC91	circBase	332	5	33648	chr12:28343574-28378727|chr12:28412375-28458581	ENSG00000123106.10_3	ENST00000545336.5_1	NM_018318	cd_19, cd_34, Hs68_RNase, Hs68_control	ALT_ACCEPTOR, CDS, coding, OVCODE, OVEXON, upstream_start, UTR5	Jeck2013, Memczak2013	2.68015	6.40924	0.0152993	0.0901771	7.97639	5.29624	442.983	109.672	176.426	280.659	0	72.6541	32.7452	26.0655
hsa_circ_0019079	chr10:91511102-91522592:+	KIF20B	circBase	893	6	11490	chr10:91505716-91511102|chr10:91522592-91528046	ENSG00000138182.14_2	ENST00000260753.8_1	NM_016195	K562, Helas3, H1hesc, Gm12878, Ag04450	ANNOTATED, CDS, coding, INTERNAL, OVCODE, OVEXON	Salzman2013	2.64634	6.26079	0.000527482	0.0125594	10.4811	7.83472	1063.16	2357.94	352.851	1871.06	527.309	181.635	163.726	52.131
hsa_circ_0003423	chr18:56601664-56621031:+	ZNF532	circBase	804	4	19367	chr18:56587865-56601664|chr18:56621031-56646286	ENSG00000074657.13_3	ENST00000336078.8_1	NM_018181	Hs68_RNase, Hs68_control, Huvec, Hepg2, Helas3, H1hesc, Bj, Ag04450, A549, Sknshra	ANNOTATED, CDS, coding, INTERNAL, OVCODE, OVEXON	Jeck2013, Salzman2013	2.64473	6.25379	0.000572314	0.01288	9.12138	6.47665	531.58	658.03	529.277	467.765	87.8848	72.6541	65.4904	104.262
hsa_circ_0008583	chr3:196817782-196846401:-	DLG1	circBase	496	4	28619	chr3:196812627-196817782|chr3:196846401-196857397	ENSG00000075711.20_3	ENST00000346964.6_2	NM_004087	Hs68_RNase, Hs68_control, Nhek, K562, Huvec, Hepg2, Helas3, H1hesc, Gm12878, Bj, Ag04450, Sknshra, Mcf7	ANNOTATED, CDS, coding, INTERNAL, OVCODE, OVEXON	Jeck2013, Salzman2013	2.64425	6.25172	0.00976412	0.0684102	8.45078	5.80653	88.5966	767.701	88.2128	374.212	0	72.6541	98.2356	26.0655
hsa_circ_0032822	chr14:81209418-81244390:-	CEP128	circBase	595	4	34972	chr14:81046767-81209418|chr14:81244390-81251238	ENSG00000100629.16_3	ENST00000554502.5_1	NM_152446	K562, Helas3, Ag04450, A549, Sknshra	ANNOTATED, CDS, coding, INTERNAL, OVCODE, OVEXON	Salzman2013	2.61653	6.13274	0.000985779	0.0173663	9.38699	6.77046	354.386	1151.55	529.277	561.318	219.712	36.327	65.4904	104.262
hsa_circ_0068135	chr3:180685838-180688146:+	FXR1	circBase	405	2	2308	chr3:180680878-180685838|chr3:180688146-180693100	ENSG00000114416.17_2	ENST00000357559.8_1	NM_001013439	K562, Helas3, H1hesc, Gm12878, Ag04450, A549, Sknshra	ANNOTATED, CDS, coding, INTERNAL, OVCODE, OVEXON	Salzman2013	2.61252	6.11572	0.0104892	0.0699793	8.71653	6.10401	265.79	877.373	264.638	187.106	175.77	36.327	32.7452	26.0655
hsa_circ_0058514	chr2:228356262-228389631:+	AGFG1	circBase	527	4	33369	chr2:228337304-228356262|chr2:228389631-228395806	ENSG00000173744.17_3	ENST00000409979.6_1	NM_001135187	Nhek, K562, Hepg2, Helas3, Gm12878, Bj, Ag04450, A549, Mcf7	ANNOTATED, CDS, coding, INTERNAL, OVCODE, OVEXON	Salzman2013	2.56621	5.9225	0.0296335	0.130481	8.52608	5.95987	88.5966	932.209	0	374.212	219.712	0	0	26.0655
hsa_circ_0082096	chr7:127013395-127017383:-	ZNF800	circBase	1837	2	3988	chr7:127011868-127013395|chr7:127017383-127026113	ENSG00000048405.9_3	ENST00000393313.5_1	NM_176814	K562, Ag04450	ANNOTATED, CDS, coding, INTERNAL, OVCODE, OVERLAPTX, OVEXON	Salzman2013	2.54908	5.85261	0.0280652	0.1273	8.2023	5.65322	442.983	109.672	529.277	93.553	0	0	0	156.393
hsa_circ_0086719	chr9:33953282-33989124:-	UBAP2	circBase	768	8	35842	chr9:33948585-33953282|chr9:33989124-33996220	ENSG00000137073.21_3	ENST00000379238.5_1	NM_018449	K562, Hepg2	ANNOTATED, CDS, coding, INTERNAL, OVCODE, OVEXON	Salzman2013	2.53156	5.78198	0.0481566	0.17547	7.89111	5.35954	0	767.701	88.2128	0	43.9424	36.327	65.4904	0
hsa_circ_0085616	chr8:131370262-131374017:-	ASAP1	circBase	229	2	3755	chr8:131249240-131370262|chr8:131374017-131414130	ENSG00000153317.14_2	ENST00000357668.2_1	NM_001247996	Nhek, Huvec, Hsmm, Hepg2, Helas3, H1hesc, Bj, Ag04450, A549, Nhlf, Sknshra	ANNOTATED, CDS, coding, INTERNAL, OVCODE, OVEXON, UTR5	Salzman2013	2.52658	5.76205	0.0393164	0.155867	8.23117	5.70459	442.983	274.179	0	467.765	131.827	72.6541	0	0
hsa_circ_0007384	chr5:137527162-137528346:-	CDC23	circBase	412	4	1184	chr5:137525595-137527162|chr5:137528346-137533887	ENSG00000094880.10_2	ENST00000394886.6_1	NM_004661	Hs68_RNase, Hs68_control	ANNOTATED, CDS, coding, INTERNAL, OVCODE, OVEXON	Jeck2013	2.52188	5.74332	0.0368786	0.150211	7.73329	5.21141	88.5966	274.179	264.638	187.106	0	0	32.7452	78.1966
hsa_circ_0003731	chr9:114341075-114348445:-	PTGR1	circBase	442	3	7370	chr9:114337122-114341075|chr9:114348445-114355205	ENSG00000106853.18_3	ENST00000538962.7_1	NM_001146108	Hs68_RNase, Hs68_control	ANNOTATED, CDS, coding, INTERNAL, OVCODE, OVEXON	Jeck2013	2.50547	5.67833	0.00234397	0.028229	9.26944	6.76398	88.5966	877.373	793.915	654.871	87.8848	145.308	130.981	52.131
hsa_circ_0001098	chr2:215632205-215646233:-	BARD1	circBase	1204	3	14028	chr2:215617279-215632205|chr2:215646233-215657020	ENSG00000138376.10_3	ENST00000260947.8_1	NM_000465	HEK293, cd_19, Nhek, K562, Huvec, Hepg2, Helas3, H1hesc, Gm12878, Bj, Ag04450, A549, Sknshra, Mcf7	ANNOTATED, CDS, coding, INTERNAL	Memczak2013, Salzman2013	2.4956	5.63963	0.000230314	0.00731729	11.0956	8.60004	2303.51	4222.36	617.49	1496.85	395.482	472.251	163.726	495.245
hsa_circ_0004102	chr10:128768965-128807068:+	DOCK1	circBase	1012	10	38103	chr10:128594132-128768965|chr10:128807068-128810558	ENSG00000150760.12_2	ENST00000280333.9_1	NM_001380	Hs68_RNase, Hs68_control	ANNOTATED, CDS, coding, INTERNAL, OVCODE, OVEXON	Jeck2013	2.44644	5.45071	0.0279194	0.126979	8.07716	5.63071	531.58	329.015	88.2128	93.553	43.9424	72.6541	65.4904	0
chr9:27009017-27048272:+	chr9:27009017-27048272:+	IFT74	CIRCexplorer2	746	8	39255	chr9:26990193-27009017|chr9:27048272-27055606	ENSG00000096872.15_2	ENST00000433700.5_1	NA	NA	NA	NA	2.43131	5.39382	0.0213468	0.110094	8.71824	6.28693	88.5966	1041.88	0	467.765	175.77	36.327	65.4904	26.0655
chr7:115750761-115752092:-	chr7:115750761-115752092:-	TFEC	CIRCexplorer2	266	2	1331	chr7:115624567-115750761|chr7:115752092-115799843	ENSG00000105967.15_2	ENST00000484212.5_1	NA	NA	NA	NA	2.41278	5.32499	0.0431085	0.164597	8.38859	5.97581	88.5966	54.8358	0	1216.19	43.9424	36.327	65.4904	78.1966
hsa_circ_0060762	chr20:47707278-47711500:+	CSE1L	circBase	645	5	4222	chr20:47706283-47707278|chr20:47711500-47712885	ENSG00000124207.16_2	ENST00000396192.7_1	NM_001316	K562, Hepg2, Helas3, Gm12878, Bj, Ag04450	ANNOTATED, CDS, coding, INTERNAL, OVCODE, OVERLAPTX, OVEXON	Salzman2013	2.40047	5.27975	0.0243178	0.118444	8.05876	5.65829	88.5966	383.851	176.426	374.212	87.8848	72.6541	32.7452	0
hsa_circ_0007905	chr1:180953812-180962561:-	STX6	circBase	391	4	8749	chr1:180945782-180953812|chr1:180962561-180991774	ENSG00000135823.13_3	ENST00000542060.5_1	NM_005819	Hs68_RNase, Hs68_control, Nhek, K562, Huvec, Hepg2, Helas3, H1hesc, Gm12878, Bj, Ag04450, A549, Sknshra, Mcf7	ANNOTATED, CDS, coding, INTERNAL, OVCODE, OVEXON	Jeck2013, Salzman2013	2.38764	5.233	0.000342923	0.00967129	11.8061	9.41849	2835.09	6799.64	3263.87	1309.74	1186.44	363.27	261.962	912.293
hsa_circ_0078224	chr6:149997395-150001593:-	LATS1	circBase	873	3	4198	chr6:149983374-149997395|chr6:150001593-150004214	ENSG00000131023.12_2	ENST00000543571.5_1	NM_004690	K562, Huvec, Helas3, Gm12878, Ag04450, A549, Nhek	ANNOTATED, CDS, coding, INTERNAL, OVCODE, OVERLAPTX, OVEXON	Salzman2013	2.33697	5.05241	0.0304966	0.132967	8.61345	6.27647	177.193	932.209	0	374.212	175.77	0	98.2356	26.0655
hsa_circ_0006935	chr4:108603170-108622441:-	PAPSS1	circBase	609	4	19271	chr4:108581228-108603170|chr4:108622441-108641275	ENSG00000138801.8_2	ENST00000265174.4_1	NM_005443	Hs68_RNase, Hs68_control, K562, Hepg2, H1hesc, Gm12878, Bj, Ag04450, Sknshra, Mcf7	ANNOTATED, CDS, coding, INTERNAL, OVCODE, OVEXON	Jeck2013, Salzman2013	2.33696	5.05237	0.0474781	0.174768	8.21726	5.8803	177.193	658.03	0	280.659	131.827	0	65.4904	26.0655
chr12:104341088-104341208:+	chr12:104341088-104341208:+	HSP90B1	CIRCexplorer2	120	1	120	chr12:104340719-104341088|chr12:104341208-104341410	ENSG00000166598.14_3	ENST00000299767.9_1	NA	NA	NA	NA	2.31219	4.96637	0.0325099	0.139066	7.9677	5.65551	88.5966	329.015	264.638	280.659	131.827	36.327	0	26.0655
hsa_circ_0068669	chr3:196612021-196613565:+	SENP5	circBase	1544	1	1544	chr3:196594944-196612021|chr3:196613565-196626536	ENSG00000119231.10_3	ENST00000445299.6_1	NM_152699	Nhek, K562, Huvec, Helas3, H1hesc, Gm12878, Bj, Ag04450, A549, Sknshra	ANNOTATED, CDS, coding, INTERNAL, OVCODE, OVEXON, UTR5	Salzman2013	2.31191	4.96538	0.0322916	0.138624	8.57703	6.26513	0	987.044	352.851	93.553	0	36.327	130.981	104.262
hsa_circ_0001315	chr3:56694758-56707753:-	FAM208A	circBase	1037	10	12995	chr3:56683085-56694758|chr3:56707753-56716703	ENSG00000163946.13_3	ENST00000493960.6_2	NM_001112736	cd_34, neutr, Hs68_RNase, Hs68_control, K562, H1hesc, Gm12878, Ag04450, A549	ANNOTATED, CDS, coding, INTERNAL, OVCODE, OVEXON	Jeck2013, Memczak2013, Salzman2013	2.29468	4.90646	0.0261368	0.122854	8.55894	6.26426	88.5966	877.373	264.638	187.106	87.8848	181.635	0	26.0655
hsa_circ_0061485	chr21:34022493-34025676:-	SYNJ1	circBase	242	2	3183	chr21:34018912-34022493|chr21:34025676-34028996	ENSG00000159082.17_2	ENST00000357345.7_1	NM_203446	Ag04450	ANNOTATED, CDS, coding, INTERNAL, OVCODE, OVEXON	Salzman2013	2.28006	4.85699	0.0472591	0.174768	8.19277	5.91271	531.58	329.015	0	280.659	0	72.6541	0	130.328
hsa_circ_0006527	chr18:39623696-39629569:+	PIK3C3	circBase	160	2	5873	chr18:39620705-39623696|chr18:39629569-39637846	ENSG00000078142.12_3	ENST00000262039.8_1	NM_002647	Hs68_RNase, Hs68_control, K562, Gm12878, Bj, Ag04450, A549, Sknshra	ANNOTATED, CDS, coding, INTERNAL, OVCODE, OVEXON	Jeck2013, Salzman2013	2.2672	4.81386	0.0498566	0.17935	7.89614	5.62894	354.386	219.343	352.851	0	87.8848	36.327	32.7452	26.0655
hsa_circ_0036372	chr15:76146726-76175765:+	UBE2Q2	circBase	704	8	29039	chr15:76136187-76146726|chr15:76175765-76182775	ENSG00000140367.11_3	ENST00000267938.8_1	NM_173469	Nhek, K562, H1hesc, Bj, Ag04450, A549	ANNOTATED, CDS, coding, INTERNAL, OVCODE, OVERLAPTX, OVEXON	Salzman2013	2.26177	4.79581	0.0265999	0.123984	8.57573	6.31396	0	822.537	529.277	93.553	43.9424	108.981	32.7452	104.262
hsa_circ_0011163	chr1:29010094-29023596:+	GMEB1	circBase	628	5	13502	chr1:28995351-29010094|chr1:29023596-29028949	ENSG00000162419.12_2	ENST00000373816.5_1	NM_006582	K562, H1hesc, Gm12878, Bj	ANNOTATED, CDS, coding, INTERNAL, OVCODE, OVEXON, UTR5	Salzman2013	2.24901	4.75356	0.047732	0.174913	7.84258	5.59357	88.5966	329.015	176.426	280.659	43.9424	36.327	65.4904	26.0655
hsa_circ_0020394	chr10:128768965-128860040:+	DOCK1	circBase	2336	22	91075	chr10:128594132-128768965|chr10:128860040-128904494	ENSG00000150760.12_2	ENST00000280333.9_1	NM_001380	Nhek, Huvec, Hsmm, H1hesc, Ag04450, Mcf7	ANNOTATED, CDS, coding, INTERNAL, OVCODE, OVERLAPTX, OVEXON	Salzman2013	2.24224	4.73132	0.00823321	0.0622479	9.35062	7.10838	620.176	1425.73	0	467.765	131.827	72.6541	163.726	156.393
hsa_circ_0084582	chr8:61653817-61655656:+	CHD7	circBase	1839	1	1839	chr8:61591641-61653817|chr8:61655656-61693558	ENSG00000171316.11_3	ENST00000423902.6_1	NM_017780	Nhek, K562, Huvec, Hepg2, Helas3, H1hesc, Gm12878, Bj, Ag04450, A549, Sknshra, Mcf7	ANNOTATED, CDS, coding, INTERNAL, OVCODE, OVEXON, UTR5	Salzman2013	2.24121	4.72792	0.00182007	0.0248841	10.7249	8.48373	531.58	4112.69	1323.19	654.871	307.597	617.559	229.216	260.655
chr18:20516716-20529676:+	chr18:20516716-20529676:+	RBBP8	CIRCexplorer2	346	3	12960	chr18:20509400-20516716|chr18:20529676-20548768	ENSG00000101773.18_3	ENST00000582354.5_2	NA	NA	NA	NA	2.20731	4.61813	0.0102996	0.0699793	9.13494	6.92763	354.386	329.015	176.426	1403.29	43.9424	72.6541	261.962	78.1966
hsa_circ_0007609	chr20:62559687-62562375:+	DNAJC5	circBase	504	3	2688	chr20:62526676-62559687|chr20:62562375-62562817	ENSG00000101152.10_2	ENST00000360864.8_1	NM_025219	Hs68_RNase, Hs68_control, Nhek, K562, Huvec, Hsmm, Hepg2, Helas3, H1hesc, Gm12878, Bj, Ag04450, A549, Sknshra, Mcf7	ANNOTATED, CDS, coding, INTERNAL, OVCODE, OVEXON, UTR5	Jeck2013, Salzman2013	2.20488	4.61037	0.0250495	0.120281	8.40774	6.20286	265.79	274.179	705.702	93.553	87.8848	108.981	0	78.1966
hsa_circ_0069982	chr4:75040222-75091111:+	MTHFD2L	circBase	662	5	50889	chr4:75025805-75040222|chr4:75091111-75107283	ENSG00000163738.18_3	ENST00000429519.5_1	NM_001144978	K562, Huvec, Hmec, Hepg2, Helas3, H1hesc, Gm12878, Bj, Ag04450, A549, Nhek, Sknshra, Mcf7	ANNOTATED, CDS, coding, INTERNAL, OVCODE, OVEXON	Salzman2013	2.20478	4.61005	0.0295938	0.130481	8.73879	6.53401	265.79	1151.55	0	187.106	43.9424	36.327	98.2356	156.393
hsa_circ_0001361	chr3:171830241-171851336:+	FNDC3B	circBase	215	2	21095	chr3:171757561-171830241|chr3:171851336-171904501	ENSG00000075420.12_2	ENST00000421757.5_1	NM_022763	HEK293, neutr, Hs68_RNase, Hs68_control, Nhek, K562, Huvec, Hsmm, Hepg2, Helas3, H1hesc, Gm12878, Bj, Ag04450, A549, Sknshra, Mcf7	ANNOTATED, CDS, coding, INTERNAL, OVCODE, OVEXON, UTR5	Jeck2013, Memczak2013, Salzman2013	2.19211	4.56973	0.0301169	0.131986	8.35274	6.16063	177.193	603.194	0	467.765	0	72.6541	130.981	52.131
hsa_circ_0000417	chr12:69644908-69656342:+	CPSF6	circBase	1599	8	11434	chr12:69633486-69644908|chr12:69656342-69663291	ENSG00000111605.16_2	ENST00000435070.6_1	NM_007007	HEK293, cd_19, K562, Huvec, Hepg2, Helas3, H1hesc, Gm12878, Ag04450, A549, Sknshra, Mcf7	ANNOTATED, CDS, coding, INTERNAL, UTR3	Memczak2013, Salzman2013	2.18824	4.55749	0.00340568	0.0335746	10.9762	8.78791	354.386	5538.42	882.128	1122.64	571.251	508.578	229.216	443.114
hsa_circ_0005227	chr2:162036124-162061304:+	TANK	circBase	376	3	25180	chr2:161993574-162036124|chr2:162061304-162080425	ENSG00000136560.13_3	ENST00000259075.6_2	NM_004180	Hs68_RNase, Hs68_control, K562, Gm12878, Bj, Ag04450	ANNOTATED, CDS, coding, INTERNAL, OVCODE, OVEXON, UTR5	Jeck2013, Salzman2013	2.16997	4.50014	0.043284	0.164597	8.28145	6.11148	265.79	548.358	176.426	187.106	175.77	72.6541	0	26.0655
hsa_circ_0004087	chr16:80718434-80719026:-	CDYL2	circBase	592	1	592	chr16:80667133-80718434|chr16:80719026-80838046	ENSG00000166446.14_3	ENST00000570137.6_1	NM_152342	Hs68_RNase, Hs68_control	ANNOTATED, CDS, coding, INTERNAL, OVCODE, OVEXON	Jeck2013	2.16372	4.48068	0.00254671	0.0289493	9.79836	7.63464	531.58	822.537	793.915	1403.29	43.9424	363.27	229.216	130.328
chr2:160602280-160605414:+	chr2:160602280-160605414:+	MARCH7	CIRCexplorer2	1267	2	3134	chr2:160599764-160602280|chr2:160605414-160608912	ENSG00000136536.14_2	ENST00000409175.5_1	NA	NA	NA	NA	2.16341	4.47971	0.0163986	0.0932635	8.73706	6.57365	531.58	822.537	176.426	93.553	43.9424	108.981	65.4904	130.328
hsa_circ_0077705	chr6:116966876-116982009:-	ZUFSP	circBase	1130	7	15133	chr6:116957042-116966876|chr6:116982009-116987796	ENSG00000153975.9_2	ENST00000368576.7_1	NM_145062	K562, Gm12878, Bj, Ag04450, A549	ANNOTATED, CDS, coding, INTERNAL, OVCODE, OVEXON	Salzman2013	2.15748	4.46134	0.0236466	0.116939	8.21828	6.0608	442.983	274.179	264.638	187.106	131.827	72.6541	0	52.131
hsa_circ_0007948	chr4:87685745-87689129:+	PTPN13	circBase	472	4	3384	chr4:87684343-87685745|chr4:87689129-87690921	ENSG00000163629.12_3	ENST00000427191.6_1	NM_080685	Hs68_RNase, Hs68_control, Hepg2, H1hesc, Gm12878, Bj, Ag04450, Nhek	ANNOTATED, CDS, coding, INTERNAL, OVCODE, OVEXON	Jeck2013, Salzman2013	2.15255	4.44612	0.0476303	0.174827	8.25447	6.10192	442.983	219.343	176.426	374.212	219.712	0	0	52.131
chr14:64465631-64483349:+	chr14:64465631-64483349:+	SYNE2	CIRCexplorer2	1534	7	17718	chr14:64465046-64465631|chr14:64483349-64484312	ENSG00000054654.16_3	ENST00000357395.7_1	NA	NA	NA	NA	2.14574	4.42518	0.0331697	0.140138	8.39987	6.25414	531.58	493.522	88.2128	187.106	43.9424	181.635	65.4904	0
hsa_circ_0087220	chr9:77611362-77632364:-	C9orf41	circBase	794	5	21002	chr9:77599926-77611362|chr9:77632364-77642927	ENSG00000156017.12_3	ENST00000376834.7_1	NM_152420	Gm12878, Bj, Sknshra	ANNOTATED, CDS, coding, INTERNAL, OVCODE, OVEXON	Salzman2013	2.12422	4.35967	0.0328569	0.139439	8.39601	6.27179	354.386	493.522	352.851	93.553	219.712	0	32.7452	52.131
hsa_circ_0005955	chr21:38792600-38845182:+	DYRK1A	circBase	283	2	52582	chr21:38782972-38792600|chr21:38845182-38850482	ENSG00000157540.19_3	ENST00000338785.7_1	NM_101395	Hs68_RNase, Hs68_control, Nhek, K562, Huvec, Hsmm, Hepg2, Helas3, H1hesc, Gm12878, Bj, Ag04450, A549, Nhlf, Sknshra, Mcf7	ANNOTATED, CDS, coding, INTERNAL, OVCODE, OVEXON, UTR5	Jeck2013, Salzman2013	2.10138	4.29121	0.00999362	0.0686151	9.16137	7.05998	354.386	219.343	529.277	1216.19	219.712	108.981	32.7452	156.393
hsa_circ_0006458	chr20:61488746-61490878:-	TCFL5	circBase	407	2	2132	chr20:61485509-61488746|chr20:61490878-61491476	ENSG00000101190.12_2	ENST00000335351.7_1	NM_006602	Hs68_RNase, Hs68_control, Nhek, K562, Hepg2, Helas3, Gm12878, Ag04450, A549	ANNOTATED, CDS, coding, INTERNAL, OVCODE, OVEXON	Jeck2013, Salzman2013	2.09781	4.28059	0.0434737	0.164727	8.10365	6.00584	88.5966	493.522	176.426	280.659	131.827	0	0	104.262
hsa_circ_0000419	chr12:70193988-70195501:+	RAB3IP	circBase	242	2	1513	chr12:70189124-70193988|chr12:70195501-70206557	ENSG00000127328.21_3	ENST00000247833.11_2	NM_175623	neutr, Hs68_RNase, Hs68_control, Nhek, K562, Huvec, Hepg2, Helas3, H1hesc, Gm12878, Bj, Ag04450, A549, Sknshra	ANNOTATED, CDS, coding, INTERNAL, OVCODE, OVEXON	Jeck2013, Memczak2013, Salzman2013	2.06884	4.1955	0.000522137	0.0125594	11.6199	9.55104	3543.86	2686.95	3263.87	3087.25	1274.33	326.943	556.668	834.097
chrX:122744768-122748040:-	chrX:122744768-122748040:-	THOC2	CIRCexplorer2	489	5	3272	chrX:122735189-122744768|chrX:122748040-122753251	ENSG00000125676.19_2	ENST00000448128.5_1	NA	NA	NA	NA	2.06843	4.19431	0.0464572	0.172511	8.67659	6.60816	88.5966	1261.22	176.426	0	0	36.327	130.981	182.459
hsa_circ_0008351	chr3:197592293-197602646:+	LRCH3	circBase	492	5	10353	chr3:197585776-197592293|chr3:197602646-197607382	ENSG00000186001.12_3	ENST00000438796.6_1	NM_032773	Hs68_RNase, Hs68_control, Nhek, K562, Huvec, Hepg2, Helas3, H1hesc, Gm12878, Bj, Ag04450, A549, Sknshra, Mcf7	ALT_DONOR, CDS, coding, downstream_end, OVCODE, OVEXON, UTR3	Jeck2013, Salzman2013	2.06507	4.18453	0.0150419	0.0893692	9.27056	7.2055	265.79	1206.39	529.277	374.212	219.712	254.289	32.7452	78.1966
hsa_circ_0003684	chr17:73238416-73239651:-	GGA3	circBase	447	4	1235	chr17:73237777-73238416|chr17:73239651-73242589	ENSG00000125447.16_2	ENST00000538886.5_1	NR_033345	Hs68_RNase, Hs68_control, Nhek, K562, Gm12878, Ag04450, A549	ANNOTATED, INTERNAL, ncRNA, OVCODE, OVEXON	Jeck2013, Salzman2013	2.05327	4.15045	0.0172088	0.0967617	8.90066	6.84739	354.386	438.686	264.638	841.977	263.654	108.981	65.4904	26.0655
chr4:91229394-91234198:+	chr4:91229394-91234198:+	CCSER1	CIRCexplorer2	1550	2	4804	chr4:91048982-91229394|chr4:91234198-91321186	ENSG00000184305.14_3	ENST00000505073.5_1	NA	NA	NA	NA	2.0428	4.12043	0.0445895	0.167813	8.45328	6.41048	177.193	767.701	88.2128	280.659	131.827	72.6541	98.2356	26.0655
hsa_circ_0000479	chr13:43528083-43544806:-	EPSTI1	circBase	375	5	16723	chr13:43500565-43528083|chr13:43544806-43566113	ENSG00000133106.14_3	ENST00000313640.11_1	NM_033255	cd_19, Hs68_RNase, Hs68_control	ANNOTATED, CDS, coding, INTERNAL, OVCODE, OVEXON	Jeck2013, Memczak2013	2.03042	4.08524	0.00233139	0.028229	10.9615	8.93105	1594.74	548.358	1587.83	4303.44	703.078	472.251	458.433	312.786
chr7:77365726-77379381:+	chr7:77365726-77379381:+	RSBN1L	CIRCexplorer2	758	2	13655	chr7:77326372-77365726|chr7:77379381-77394811	ENSG00000187257.15_4	ENST00000334955.12_1	NA	NA	NA	NA	2.00275	4.00763	0.0209861	0.108991	8.76997	6.76722	885.966	383.851	176.426	280.659	43.9424	181.635	163.726	26.0655
hsa_circ_0001346	chr3:149563797-149639014:+	RNF13	circBase	716	7	75217	chr3:149531140-149563797|chr3:149639014-149677842	ENSG00000082996.19_4	ENST00000392894.7_1	NM_183381	cd_19, cd_34, Hs68_RNase, Hs68_control, Nhek, K562, Huvec, Hepg2, Helas3, H1hesc, Gm12878, Bj, Ag04450, A549, Sknshra, Mcf7	ANNOTATED, CDS, coding, INTERNAL, OVCODE, OVEXON, UTR5	Jeck2013, Memczak2013, Salzman2013	1.99681	3.99118	0.0403552	0.157463	9.00303	7.00621	620.176	822.537	176.426	374.212	439.424	0	32.7452	52.131
hsa_circ_0067774	chr3:155551256-155560408:-	SLC33A1	circBase	491	3	9152	chr3:155547692-155551256|chr3:155560408-155571011	ENSG00000169359.13_2	ENST00000392845.7_1	NM_004733	K562, Hepg2	ANNOTATED, CDS, coding, INTERNAL, OVCODE, OVEXON	Salzman2013	1.98467	3.95772	0.0326241	0.139114	8.76885	6.78419	0	274.179	352.851	1122.64	87.8848	72.6541	65.4904	182.459
hsa_circ_0000918	chr19:19750893-19751380:-	GMIP	circBase	299	3	487	chr19:19749291-19750893|chr19:19751380-19752618	ENSG00000089639.10_2	ENST00000203556.8_1	NM_016573	cd_19, Hs68_RNase, Hs68_control, Nhek, K562, Huvec, Hepg2, Helas3, H1hesc, Gm12878, Bj, Ag04450, A549, Sknshra, Mcf7	ANNOTATED, CDS, coding, INTERNAL, OVCODE, OVEXON	Jeck2013, Memczak2013, Salzman2013	1.97335	3.92679	0.0397181	0.156623	8.24902	6.27567	354.386	219.343	352.851	280.659	219.712	36.327	0	52.131
hsa_circ_0000280	chr11:18312988-18314523:-	HPS5	circBase	656	2	1535	chr11:18309560-18312988|chr11:18314523-18316566	ENSG00000110756.17_2	ENST00000396253.7_1	NM_181508	neutr, Hs68_RNase, Hs68_control, K562, Hsmm, Helas3, H1hesc, Gm12878, Bj, Ag04450, A549, Nhek, Sknshra	ANNOTATED, CDS, coding, INTERNAL, OVCODE, OVEXON	Jeck2013, Memczak2013, Salzman2013	1.95899	3.88791	0.00935813	0.0661902	9.46868	7.50968	1063.16	987.044	441.064	280.659	263.654	72.6541	163.726	208.524
hsa_circ_0002111	chr8:18622958-18662408:-	PSD3	circBase	538	5	39450	chr8:18513195-18622958|chr8:18662408-18725183	ENSG00000156011.16_3	ENST00000327040.12_1	NM_015310	Hs68_RNase, Hs68_control, Nhek, Huvec, Hsmm, Hepg2, Helas3, H1hesc, Bj, Ag04450, A549, Sknshra, Mcf7	ANNOTATED, CDS, coding, INTERNAL, OVCODE, OVEXON	Jeck2013, Salzman2013	1.95315	3.8722	0.0243853	0.118444	8.90643	6.95328	88.5966	274.179	352.851	1216.19	43.9424	217.962	130.981	78.1966
hsa_circ_0008494	chr1:27056141-27059283:+	ARID1A	circBase	783	3	3142	chr1:27020108-27056141|chr1:27059283-27087346	ENSG00000117713.18_3	ENST00000430799.7_2	NM_006015	Hs68_RNase, Hs68_control, Nhek, K562, Huvec, Hsmm, Helas3, H1hesc, Gm12878, Bj, Ag04450, A549, Nhlf, Sknshra	ANNOTATED, CDS, coding, INTERNAL, OVCODE, OVEXON	Jeck2013, Salzman2013	1.95165	3.86817	0.0173831	0.0968644	9.06082	7.10917	974.563	822.537	88.2128	187.106	131.827	72.6541	163.726	156.393
hsa_circ_0008250	chr12:28458581-28544344:+	CCDC91	circBase	653	5	85763	chr12:28457644-28458581|chr12:28544344-28603093	ENSG00000123106.10_3	ENST00000535520.5_1	NM_018318	Hs68_RNase, Hs68_control, K562, Hepg2, Helas3, H1hesc, Gm12878, Ag04450, A549, Sknshra	ANNOTATED, CDS, coding, INTERNAL, OVCODE, OVEXON	Jeck2013, Salzman2013	1.95056	3.86525	0.042354	0.162164	8.7877	6.83713	531.58	548.358	0	654.871	263.654	72.6541	65.4904	52.131
hsa_circ_0084464	chr8:48866179-48869991:-	PRKDC	circBase	567	6	3812	chr8:48856589-48866179|chr8:48869991-48872532	ENSG00000253729.7_3	ENST00000314191.6_3	NM_006904	Nhek, K562, Hepg2, Helas3, H1hesc, Gm12878, Bj, Ag04450, A549, Sknshra	ANNOTATED, CDS, coding, INTERNAL, OVCODE, OVEXON	Salzman2013	1.94321	3.84562	0.0487322	0.177121	8.18687	6.24365	354.386	329.015	352.851	93.553	175.77	0	65.4904	52.131
hsa_circ_0067938	chr3:170077486-170079217:+	SKIL	circBase	1731	1	1731	chr3:170075551-170077486|chr3:170079217-170099031	ENSG00000136603.13_3	ENST00000259119.8_1	NM_005414	Bj	ANNOTATED, CDS, coding, INTERNAL, OVCODE, OVEXON, UTR5	Salzman2013	1.93696	3.82899	0.00278293	0.0302457	10.204	8.26703	1417.55	1535.4	1234.98	467.765	439.424	326.943	196.471	260.655
hsa_circ_0006075	chr21:38559349-38568337:+	TTC3	circBase	753	5	8988	chr21:38558075-38559349|chr21:38568337-38569870	ENSG00000182670.13_3	ENST00000355666.5_1	NM_003316	Hs68_RNase, Hs68_control, Nhek, K562, Gm12878, Bj	ANNOTATED, CDS, coding, INTERNAL, OVCODE, OVEXON	Jeck2013, Salzman2013	1.93348	3.81975	0.0082823	0.0622479	9.56192	7.62844	797.37	1316.06	352.851	467.765	87.8848	217.962	130.981	312.786
hsa_circ_0005567	chr1:51868106-51874004:-	EPS15	circBase	607	4	5898	chr1:51866625-51868106|chr1:51874004-51875206	ENSG00000085832.16_4	ENST00000371733.7_1	NM_001981	Hs68_RNase, Hs68_control, Nhek, K562, Hepg2, H1hesc, Gm12878, Bj, Ag04450, A549, Sknshra	ANNOTATED, CDS, coding, INTERNAL, OVCODE, OVEXON	Jeck2013, Salzman2013	1.91384	3.76812	0.0143162	0.0864406	10.1356	8.22175	0	2138.6	1058.55	1216.19	307.597	326.943	360.197	182.459
chr14:64465631-64489581:+	chr14:64465631-64489581:+	SYNE2	CIRCexplorer2	2284	12	23950	chr14:64465046-64465631|chr14:64489581-64490974	ENSG00000054654.16_3	ENST00000357395.7_1	NA	NA	NA	NA	1.90881	3.75499	0.00149783	0.0222478	10.5871	8.67833	1151.76	1535.4	1852.47	1590.4	395.482	290.616	425.688	495.245
hsa_circ_0031584	chr14:32559707-32586493:+	ARHGAP5	circBase	4030	2	26786	chr14:32546259-32559707|chr14:32586493-32615468	ENSG00000100852.12_3	ENST00000556611.5_1	NM_001030055	Nhek, K562, Hepg2, Helas3, H1hesc, Gm12878, Bj, Ag04450, A549, Sknshra	ANNOTATED, CDS, coding, INTERNAL, OVCODE, OVERLAPTX, OVEXON, UTR5	Salzman2013	1.90833	3.75373	0.0155346	0.0910816	10.0673	8.15901	974.563	2632.12	88.2128	467.765	131.827	326.943	229.216	417.048
hsa_circ_0017242	chr1:243708811-244006584:-	AKT3	circBase	1363	11	297773	chr1:243675728-243708811|chr1:244006584-244006845	ENSG00000117020.16_3	ENST00000366540.5_1	NM_005465	Huvec, H1hesc, Bj, Ag04450	ANNOTATED, CDS, coding, OVCODE, OVERLAPTX, OVEXON, UTR5	Salzman2013	1.90408	3.74269	0.0358328	0.147844	8.82263	6.91855	88.5966	493.522	88.2128	1122.64	43.9424	181.635	98.2356	130.328
hsa_circ_0000213	chr10:12039670-12056183:-	UPF2	circBase	699	5	16513	chr10:12021164-12039670|chr10:12056183-12070743	ENSG00000151461.19_3	ENST00000356352.6_1	NM_015542	cd_19, Hs68_RNase, Hs68_control, Nhek, K562, Helas3, H1hesc, Gm12878, Bj, Ag04450, A549, Sknshra	ANNOTATED, CDS, coding, INTERNAL, OVCODE, OVEXON	Jeck2013, Memczak2013, Salzman2013	1.88009	3.68098	0.0456923	0.170809	8.38288	6.50279	442.983	329.015	441.064	93.553	175.77	0	65.4904	104.262
chr8:52758220-52773806:-	chr8:52758220-52773806:-	PCMTD1	CIRCexplorer2	505	2	15586	chr8:52746249-52758220|chr8:52773806-52782807	ENSG00000168300.13_3	ENST00000360540.9_1	NA	NA	NA	NA	1.87059	3.65683	0.00829786	0.0622479	10.9881	9.11749	1771.93	4770.71	970.341	467.765	966.733	508.578	327.452	417.048
hsa_circ_0005379	chr10:5827104-5842668:-	GDI2	circBase	674	5	15564	chr10:5815904-5827104|chr10:5842668-5855176	ENSG00000057608.16_3	ENST00000380191.8_1	NM_001494	Hs68_RNase, Hs68_control, Nhek, K562, Hepg2, Helas3, H1hesc, Ag04450, A549, Sknshra	ANNOTATED, CDS, coding, INTERNAL, OVCODE, OVEXON	Jeck2013, Salzman2013	1.82429	3.54134	0.0149348	0.0892086	9.50235	7.67805	620.176	1206.39	617.49	374.212	351.539	217.962	32.7452	208.524
hsa_circ_0067682	chr3:145820541-145842016:-	PLOD2	circBase	668	6	21475	chr3:145809688-145820541|chr3:145842016-145878667	ENSG00000152952.11_2	ENST00000282903.9_1	NM_182943	Bj, A549	ANNOTATED, CDS, coding, INTERNAL, OVCODE, OVERLAPTX, OVEXON	Salzman2013	1.7864	3.44953	0.0100397	0.0686151	10.1264	8.34004	708.773	1974.09	1411.4	280.659	87.8848	399.597	294.707	469.179
hsa_circ_0036997	chr15:93540186-93545547:+	CHD2	circBase	683	5	5361	chr15:93536228-93540186|chr15:93545547-93547846	ENSG00000173575.20_1	ENST00000626874.2_1	NM_001271	K562	ANNOTATED, CDS, coding, INTERNAL, OVCODE, OVERLAPTX, OVEXON	Salzman2013	1.77749	3.42828	0.0489338	0.177564	8.45203	6.67454	442.983	383.851	352.851	187.106	131.827	108.981	130.981	26.0655
hsa_circ_0023923	chr11:85707868-85742653:-	PICALM	circBase	1128	11	34785	chr11:85695016-85707868|chr11:85742653-85779692	ENSG00000073921.17_3	ENST00000532317.5_1	NM_007166	K562, Huvec, Hsmm, Hepg2, Helas3, H1hesc, Gm12878, Bj, Ag04450, A549, Nhek, Sknshra, Mcf7	ANNOTATED, CDS, coding, INTERNAL, OVCODE, OVERLAPTX, OVEXON	Salzman2013	1.75085	3.36557	0.0441116	0.166296	8.95585	7.205	1063.16	603.194	0	280.659	87.8848	181.635	163.726	130.328
hsa_circ_0004458	chr8:18656804-18662408:-	PSD3	circBase	448	4	5604	chr8:18623048-18656804|chr8:18662408-18725183	ENSG00000156011.16_3	ENST00000327040.12_1	NM_015310	Hs68_RNase, Hs68_control, Nhek, K562, Huvec, Hsmm, Hepg2, Helas3, H1hesc, Bj, Ag04450, A549, Sknshra, Mcf7	ANNOTATED, CDS, coding, INTERNAL, OVCODE, OVEXON	Jeck2013, Salzman2013	1.75005	3.3637	0.0383956	0.153859	8.61513	6.86508	442.983	219.343	352.851	561.318	87.8848	108.981	196.471	52.131
hsa_circ_0008720	chr9:98740342-98766983:+	ERCC6L2	circBase	337	2	26641	chr9:98735370-98740342|chr9:98766983-98774506	ENSG00000182150.15_3	ENST00000320486.6_1		Hs68_RNase, Hs68_control, K562, Helas3, H1hesc, Gm12878, Ag04450, A549	INTERGENIC	Jeck2013, Salzman2013	1.74118	3.3431	0.0106577	0.0701899	9.77181	8.03062	797.37	548.358	1411.4	748.424	263.654	181.635	425.688	156.393
chr2:58311223-58316858:+	chr2:58311223-58316858:+	VRK2	CIRCexplorer2	407	5	5635	chr2:58276102-58311223|chr2:58316858-58350235	ENSG00000028116.16_3	ENST00000435505.6_1	NA	NA	NA	NA	1.73332	3.32493	0.0159179	0.092598	9.9397	8.20637	442.983	1316.06	441.064	1683.95	439.424	290.616	98.2356	338.852
hsa_circ_0001847	chr9:33953282-33963789:-	UBAP2	circBase	377	4	10507	chr9:33948585-33953282|chr9:33963789-33971648	ENSG00000137073.21_3	ENST00000379238.5_1	NM_018449	cd_34, neutr, Hs68_RNase, Hs68_control, K562, Huvec, Hsmm, Hepg2, Helas3, H1hesc, Gm12878, Bj, Ag04450, A549, Nhek, Nhlf, Sknshra	ANNOTATED, CDS, coding, INTERNAL, OVCODE, OVEXON	Jeck2013, Memczak2013, Salzman2013	1.71907	3.29223	0.0188033	0.102429	10.974	9.25492	797.37	5812.59	705.702	561.318	263.654	617.559	687.649	834.097
hsa_circ_0001258	chr22:50810448-50832564:+	PPP6R2	circBase	374	2	22116	chr22:50781979-50810448|chr22:50832564-50845117	ENSG00000100239.15_3	ENST00000359139.7_1	NM_001242899	cd_19, cd_34, neutr, Hs68_RNase, Hs68_control, Nhek, K562, Huvec, Helas3, H1hesc, Gm12878, Bj, Ag04450, A549, Sknshra	ANNOTATED, CDS, coding, INTERNAL, OVCODE, OVEXON, UTR5	Jeck2013, Memczak2013, Salzman2013	1.70943	3.27031	0.00659891	0.0536583	10.174	8.46455	885.966	987.044	970.341	1777.51	263.654	326.943	425.688	364.917
hsa_circ_0001550	chr5:167915606-167921655:+	RARS	circBase	534	4	6049	chr5:167913548-167915606|chr5:167921655-167922319	ENSG00000113643.8_2	ENST00000231572.7_1	NM_002887	cd_19, neutr, Hs68_RNase, Hs68_control, K562, Huvec, Helas3, Gm12878, Bj, Ag04450, A549, Nhek, Sknshra	ANNOTATED, CDS, coding, INTERNAL, OVCODE, OVEXON	Jeck2013, Memczak2013, Salzman2013	1.6825	3.20983	0.0258481	0.121754	9.88895	8.20645	1328.95	658.03	1146.77	654.871	703.078	363.27	0	130.328
hsa_circ_0008590	chr19:45528586-45528995:+	RELB	circBase	224	2	409	chr19:45525468-45528586|chr19:45528995-45532145	ENSG00000104856.13_2	ENST00000221452.12_1	NM_006509	Hs68_RNase, Hs68_control, K562, Huvec, Hepg2, Helas3, H1hesc, Gm12878, Bj, Ag04450, A549, Sknshra	ANNOTATED, CDS, coding, INTERNAL, OVCODE, OVEXON	Jeck2013, Salzman2013	1.67369	3.1903	0.0256858	0.121296	9.23687	7.56318	354.386	329.015	441.064	1309.74	87.8848	181.635	327.452	130.328
hsa_circ_0001278	chr3:31617887-31621588:+	STT3B	circBase	397	2	3701	chr3:31574804-31617887|chr3:31621588-31638289	ENSG00000163527.9_2	ENST00000453168.5_1	NM_178862	HEK293, cd_19, cd_34, Hs68_RNase, Hs68_control, Nhek, K562, Huvec, Hepg2, Helas3, H1hesc, Gm12878, Bj, Ag04450, A549, Sknshra, Mcf7	ANNOTATED, CDS, coding, INTERNAL, OVCODE, OVEXON	Jeck2013, Memczak2013, Salzman2013	1.65025	3.13889	0.0417853	0.161082	8.91307	7.26282	265.79	219.343	529.277	935.53	263.654	72.6541	163.726	104.262
hsa_circ_0001741	chr7:128655032-128658211:-	TNPO3	circBase	432	3	3179	chr7:128645213-128655032|chr7:128658211-128694704	ENSG00000064419.13_2	ENST00000265388.9_1	NM_012470	cd_34, neutr, Hs68_RNase, Hs68_control, Nhek, K562, Huvec, Hsmm, Hepg2, Helas3, H1hesc, Gm12878, Bj, Ag04450, A549, Sknshra, Mcf7	ANNOTATED, CDS, coding, INTERNAL, ncRNA, OVCODE, OVEXON	Jeck2013, Memczak2013, Salzman2013	1.64412	3.12556	0.0164814	0.0932635	9.75634	8.11222	1328.95	329.015	529.277	1309.74	263.654	217.962	229.216	364.917
hsa_circ_0078617	chr6:161455290-161471011:+	MAP3K4	circBase	1555	2	15721	chr6:161413115-161455290|chr6:161471011-161491639	ENSG00000085511.19_3	ENST00000366919.6_1	NM_005922	K562, Hepg2, Helas3, H1hesc, Gm12878, Ag04450, Nhek, Sknshra	ANNOTATED, CDS, coding, INTERNAL, OVCODE, OVEXON	Salzman2013	1.64382	3.12493	0.0181058	0.100098	9.64378	7.99995	620.176	1480.57	529.277	467.765	87.8848	254.289	327.452	312.786
hsa_circ_0001247	chr22:46125304-46136418:+	ATXN10	circBase	445	3	11114	chr22:46114373-46125304|chr22:46136418-46202838	ENSG00000130638.16_3	ENST00000381061.8_1	NM_013236	HEK293, cd_19, Hs68_RNase, Hs68_control, Nhek, K562, Hepg2, Helas3, H1hesc, Gm12878, Bj, Ag04450, A549, Sknshra	ANNOTATED, CDS, coding, INTERNAL, OVCODE, OVEXON	Jeck2013, Memczak2013, Salzman2013	1.59546	3.0219	0.0335574	0.141068	9.51141	7.91595	531.58	1480.57	705.702	93.553	219.712	217.962	130.981	364.917
hsa_circ_0000745	chr17:20107645-20109225:+	SPECC1	circBase	1580	1	1580	chr17:20013875-20107645|chr17:20109225-20130725	ENSG00000128487.16_3	ENST00000395527.8_1	NM_001033554	HEK293, Nhek, K562, Huvec, Hepg2, Helas3, H1hesc, Gm12878, Bj, Ag04450, A549, Sknshra, Mcf7	ANNOTATED, CDS, coding, INTERNAL	Memczak2013, Salzman2013	1.56698	2.96283	0.0256113	0.121296	10.3487	8.78177	2214.92	1261.22	1058.55	654.871	1054.62	145.308	392.942	182.459
hsa_circ_0006669	chr17:44159806-44172067:-	KANSL1	circBase	244	2	12261	chr17:44145033-44159806|chr17:44172067-44248220	ENSG00000120071.13_3	ENST00000432791.6_2		Hs68_RNase, Hs68_control, Nhek, K562, Huvec, Hepg2, H1hesc, Gm12878, Bj, Ag04450, A549, Sknshra	INTERGENIC	Jeck2013, Salzman2013	1.5657	2.9602	0.0475356	0.174768	8.92825	7.36255	354.386	877.373	264.638	374.212	87.8848	217.962	0	312.786
hsa_circ_0000847	chr18:45391429-45423180:-	SMAD2	circBase	783	5	31751	chr18:45377698-45391429|chr18:45423180-45456731	ENSG00000175387.15_4	ENST00000262160.10_4	NM_001003652	cd_19, neutr, Hs68_RNase, Hs68_control, Nhek, K562, Hepg2, Helas3, H1hesc, Gm12878, Bj, Ag04450, A549, Sknshra	ANNOTATED, CDS, coding, INTERNAL, OVCODE, OVEXON, UTR5	Jeck2013, Memczak2013, Salzman2013	1.56467	2.95809	0.0370245	0.150249	10.2849	8.72027	354.386	2796.63	970.341	748.424	703.078	544.905	392.942	52.131
hsa_circ_0000997	chr2:45773870-45789895:-	SRBD1	circBase	569	5	16025	chr2:45715470-45773870|chr2:45789895-45800345	ENSG00000068784.12_2	ENST00000263736.4_1	NM_018079	cd_34, Hs68_RNase, Hs68_control, Nhek, K562, Hepg2, Helas3, H1hesc, Gm12878, Ag04450, A549, Sknshra	ANNOTATED, CDS, coding, INTERNAL, OVCODE, OVEXON	Jeck2013, Memczak2013, Salzman2013	1.51998	2.86788	0.0208915	0.108753	10.0296	8.50958	708.773	1645.07	441.064	1309.74	483.366	326.943	294.707	338.852
hsa_circ_0004592	chr8:99718694-99719539:-	STK3	circBase	333	2	845	chr8:99608397-99718694|chr8:99719539-99761503	ENSG00000104375.15_3	ENST00000419617.6_1	NM_006281	Hs68_RNase, Hs68_control, Nhek, K562, Helas3, H1hesc, Gm12878, Bj, Ag04450, Sknshra, Mcf7	ANNOTATED, CDS, coding, INTERNAL, OVCODE, OVEXON	Jeck2013, Salzman2013	1.4444	2.72149	0.0197589	0.105318	10.7122	9.26781	2569.3	2083.76	882.128	1122.64	1054.62	363.27	523.923	521.31
hsa_circ_0000831	chr18:12999419-13019205:+	CEP192	circBase	1054	8	19786	chr18:12991436-12999419|chr18:13019205-13029661	ENSG00000101639.18_3	ENST00000506447.5_3	NM_032142	HEK293, cd_19, Hs68_RNase, Hs68_control	ANNOTATED, CDS, coding, INTERNAL, OVCODE, OVEXON, UTR5	Jeck2013, Memczak2013	1.38841	2.6179	0.0327181	0.139114	9.6694	8.28099	708.773	877.373	705.702	935.53	483.366	254.289	294.707	208.524
hsa_circ_0002024	chr2:191523883-191537878:+	NAB1	circBase	1024	3	13995	chr2:191514086-191523883|chr2:191537878-191548463	ENSG00000138386.16_3	ENST00000409581.5_2	NM_005966	Hs68_RNase, Hs68_control, Nhek, K562, Huvec, Helas3, H1hesc, Gm12878, Ag04450	ANNOTATED, CDS, coding, INTERNAL, OVCODE, OVEXON, UTR5	Jeck2013, Salzman2013	1.37476	2.59325	0.0361001	0.148442	10.1077	8.73296	2126.32	493.522	793.915	1029.08	527.309	435.924	360.197	364.917
hsa_circ_0004771	chr21:16386664-16415895:-	NRIP1	circBase	203	2	29231	chr21:16340847-16386664|chr21:16415895-16437065	ENSG00000180530.10_3	ENST00000318948.6_1	NM_003489	Hs68_RNase, Hs68_control, Nhek, K562, Huvec, Hepg2, Helas3, H1hesc, Gm12878, Bj, Ag04450, A549, Sknshra, Mcf7	ANNOTATED, coding, INTERNAL, OVEXON, UTR5	Jeck2013, Salzman2013	1.33788	2.5278	0.0279263	0.126979	12.6283	11.2904	3543.86	14476.7	2469.96	4677.65	2900.2	2106.97	2095.69	2893.27
hsa_circ_0002789	chr17:49340634-49346265:+	UTP18	circBase	280	3	5631	chr17:49338287-49340634|chr17:49346265-49350722	ENSG00000011260.13_2	ENST00000225298.11_1	NM_016001	Hs68_RNase, Hs68_control	ANNOTATED, CDS, coding, INTERNAL, OVCODE, OVEXON	Jeck2013	1.20717	2.30885	0.0438749	0.165684	10.2796	9.07242	1240.35	1096.72	1499.62	1122.64	878.848	326.943	392.942	547.376

## Sheet: down_T_vs_N
#log2FC <= -0.585 #p-value cut-off <= 0.05 #q-value cut-off <= 1.00 #Condition pair: down_T_vs_N Column A: circRNA_ID, The ID of circRNA. Column B: Locus, The position of circRNA in reference genome. Column C: Gene_Name, The gene name of circRNA. Column D: Source, The source of circRNA. Column E: Length, The sequence length of circRNA. Column F: Exons_Num, The number of exons in the circRNA. Colu…
CircRNA Annotation														DE Statistic				CPM
circRNA_ID	Locus	Gene_Name	Source	Length	Exons_Num	Genomic_Length	Flank_Intron	Gene_ID	Trans_ID	RefSeq_ID	Samples	Annotation	circRNA_Study	log2FC	Fold_Change	p_value	q_value	T_CPM	N_CPM	T-1	T-2	T-3	T-4	N-1	N-2	N-3	N-4
chr16:15876241-15880589:-	chr16:15876241-15880589:-	MYH11	CIRCexplorer2	217	3	4348	chr16:15872700-15876241|chr16:15880589-15892516	ENSG00000133392.17_3	ENST00000396324.7_2	NA	NA	NA	NA	-8.25837	0.00326575	3.5375e-08	1.57631e-05	2.55013	10.8085	0	0	0	0	87.8848	2797.18	1375.3	2867.21
chr16:15857652-15872700:-	chr16:15857652-15872700:-	MYH11	CIRCexplorer2	403	4	15048	chr16:15854515-15857652|chr16:15872700-15876241	ENSG00000133392.17_3	ENST00000396324.7_2	NA	NA	NA	NA	-7.36713	0.00605721	7.20198e-07	0.000114614	2.55013	9.91727	0	0	0	0	43.9424	1089.81	1277.06	1407.54
chr5:228299-233760:+	chr5:228299-233760:+	SDHA	CIRCexplorer2	443	3	5461	chr5:226162-228299|chr5:233760-235258	ENSG00000073578.16_3	ENST00000264932.10_1	NA	NA	NA	NA	-7.21438	0.0067337	1.75202e-05	0.00130117	2.55013	9.76452	0	0	0	0	0	726.541	982.356	1720.32
chr16:15820704-15820911:-	chr16:15820704-15820911:-	MYH11	CIRCexplorer2	207	1	207	chr16:15818849-15820704|chr16:15820911-15826420	ENSG00000133392.17_3	ENST00000396324.7_2	NA	NA	NA	NA	-7.08933	0.00734342	1.16045e-07	2.87275e-05	4.69473	11.7841	0	0	88.2128	0	43.9424	4904.15	4453.35	4665.73
hsa_circ_0023238	chr11:68363564-68377491:+	PPP6R3	circBase	654	5	13927	chr11:68359174-68363564|chr11:68377491-68380533	ENSG00000110075.14_4	ENST00000393800.6_2	NM_001164160	K562	ANNOTATED, CDS, coding, INTERNAL, OVCODE, OVEXON	Salzman2013	-7.05816	0.00750383	1.8131e-05	0.00130309	2.55013	9.60829	0	0	0	0	0	617.559	1178.83	1277.21
chr8:68934270-68973014:+	chr8:68934270-68973014:+	PREX2	CIRCexplorer2	1003	8	38744	chr8:68931906-68934270|chr8:68973014-68981267	ENSG00000046889.18_3	ENST00000288368.4_1	NA	NA	NA	NA	-6.99847	0.0078208	2.29625e-07	4.78972e-05	2.55013	9.5486	0	0	0	0	878.848	581.232	785.885	729.835
chr10:97110965-97144042:-	chr10:97110965-97144042:-	SORBS1	CIRCexplorer2	1022	10	33077	chr10:97106209-97110965|chr10:97144042-97156976	ENSG00000095637.21_3	ENST00000371227.8_1	NA	NA	NA	NA	-6.93188	0.00819022	1.32706e-06	0.000184793	2.55013	9.48202	0	0	0	0	219.712	617.559	851.375	1120.82
chr6:160453582-160464320:+	chr6:160453582-160464320:+	IGF2R	CIRCexplorer2	739	5	10738	chr6:160450687-160453582|chr6:160464320-160465545	ENSG00000197081.12_3	ENST00000356956.5_2	NA	NA	NA	NA	-6.69864	0.00962741	8.60323e-05	0.0036166	2.55013	9.24877	0	0	0	0	0	544.905	1408.04	443.114
chr6:31857004-31857379:-	chr6:31857004-31857379:-	EHMT2	CIRCexplorer2	250	2	375	chr6:31856847-31857004|chr6:31857379-31860183	ENSG00000204371.11_2	ENST00000480912.5_1	NA	NA	NA	NA	-6.59861	0.0103186	5.23237e-10	9.51445e-07	4.67985	11.2785	0	0	88.2128	0	395.482	2615.55	3536.48	3336.39
chr2:48869540-48898819:+	chr2:48869540-48898819:+	STON1-GTF2A1L	CIRCexplorer2	1082	5	29279	chr2:48848429-48869540|chr2:48898819-48906473	ENSG00000068781.21_3	ENST00000405008.5_2	NA	NA	NA	NA	-6.54249	0.0107279	7.94993e-05	0.00340624	2.55013	9.09263	0	0	0	0	0	944.503	654.904	547.376
hsa_circ_0080425	chr7:70880874-70886091:+	WBSCR17	circBase	373	2	5217	chr7:70853387-70880874|chr7:70886091-71036269	ENSG00000185274.11_4	ENST00000333538.9_1	NM_022479	H1hesc	ANNOTATED, CDS, coding, INTERNAL, OVCODE, OVERLAPTX, OVEXON	Salzman2013	-6.53627	0.0107742	2.61492e-05	0.00171354	2.55013	9.08641	0	0	0	0	87.8848	762.868	523.923	755.9
chr16:15829222-15839094:-	chr16:15829222-15839094:-	MYH11	CIRCexplorer2	1095	7	9872	chr16:15826565-15829222|chr16:15839094-15841426	ENSG00000133392.17_3	ENST00000396324.7_2	NA	NA	NA	NA	-6.35004	0.0122588	0.000203173	0.00685451	2.55013	8.90018	0	0	0	0	0	399.597	654.904	808.031
chr16:15810996-15812295:-	chr16:15810996-15812295:-	MYH11	CIRCexplorer2	333	2	1299	chr16:15809129-15810996|chr16:15812295-15813076	ENSG00000133392.17_3	ENST00000396324.7_2	NA	NA	NA	NA	-6.29897	0.0127005	0.000364335	0.00981302	2.55013	8.84911	0	0	0	0	0	290.616	458.433	1042.62
hsa_circ_0071108	chr4:148778703-148887990:+	ARHGAP10	circBase	1332	14	109287	chr4:148768373-148778703|chr4:148887990-148944413	ENSG00000071205.11_2	ENST00000336498.7_1	NM_024605	H1hesc, Gm12878	ANNOTATED, CDS, coding, INTERNAL, OVCODE, OVERLAPTX, OVEXON	Salzman2013	-6.28292	0.0128426	6.68826e-05	0.00304111	2.55013	8.83306	0	0	0	0	175.77	544.905	491.178	573.441
chr6:170667313-170704667:+	chr6:170667313-170704667:+	FAM120B	CIRCexplorer2	502	4	37354	chr6:170657411-170667313|chr6:170704667-170713637	ENSG00000112584.13_3	ENST00000630384.2_1	NA	NA	NA	NA	-6.25006	0.0131385	0.000332169	0.0094881	2.55013	8.80019	0	0	0	0	0	653.886	622.159	469.179
chr16:15869934-15880589:-	chr16:15869934-15880589:-	MYH11	CIRCexplorer2	380	5	10655	chr16:15865569-15869934|chr16:15880589-15892516	ENSG00000133392.17_3	ENST00000396324.7_2	NA	NA	NA	NA	-6.2442	0.0131919	0.000392941	0.0102635	2.55013	8.79434	0	0	0	0	0	435.924	884.12	417.048
chr4:148768301-148778805:+	chr4:148768301-148778805:+	ARHGAP10	CIRCexplorer2	174	2	10504	chr4:148744108-148768301|chr4:148778805-148785996	ENSG00000071205.11_2	ENST00000336498.7_1	NA	NA	NA	NA	-6.15426	0.0140405	0.000131329	0.00489472	2.55013	8.7044	0	0	0	0	175.77	435.924	523.923	495.245
chr3:108366789-108391503:+	chr3:108366789-108391503:+	DZIP3	CIRCexplorer2	797	8	24714	chr3:108365496-108366789|chr3:108391503-108392924	ENSG00000198919.12_3	ENST00000361582.7_1	NA	NA	NA	NA	-6.08131	0.0147687	0.000197137	0.00685451	2.55013	8.63144	0	0	0	0	219.712	690.214	392.942	260.655
hsa_circ_0004260	chr16:24979671-24981901:-	ARHGAP17	circBase	263	3	2230	chr16:24975629-24979671|chr16:24981901-24988535	ENSG00000140750.16_3	ENST00000289968.10_1	NM_001006634	Hs68_RNase, Hs68_control, K562, H1hesc, Gm12878, Bj, Ag04450, A549	ANNOTATED, CDS, coding, INTERNAL, OVCODE, OVEXON	Jeck2013, Salzman2013	-6.0625	0.0149626	0.000547894	0.0125594	2.55013	8.61263	0	0	0	0	43.9424	290.616	425.688	755.9
hsa_circ_0062874	chr22:31491288-31493324:+	SMTN	circBase	527	5	2036	chr22:31487833-31491288|chr22:31493324-31494652	ENSG00000183963.18_4	ENST00000358743.5_3	NM_001207018	Nhek, Ag04450	ANNOTATED, CDS, coding, INTERNAL, OVCODE, OVEXON	Salzman2013	-6.0458	0.0151368	0.000864045	0.0163144	2.55013	8.59593	0	0	0	0	0	290.616	425.688	781.966
chr10:100374660-100401697:-	chr10:100374660-100401697:-	HPSE2	CIRCexplorer2	316	3	27037	chr10:100249953-100374660|chr10:100401697-100453656	ENSG00000172987.12_3	ENST00000404542.5_1	NA	NA	NA	NA	-6.04544	0.0151405	0.000786597	0.0158599	2.55013	8.59558	0	0	0	0	0	544.905	654.904	312.786
hsa_circ_0026782	chr12:56094682-56094938:-	ITGA7	circBase	256	1	256	chr12:56094177-56094682|chr12:56094938-56096655	ENSG00000135424.15_3	ENST00000553804.5_1	NM_001144996	Ag04450	ANNOTATED, CDS, coding, INTERNAL, OVCODE, OVEXON	Salzman2013	-5.94762	0.0162027	1.04529e-06	0.00015526	8.1698	14.1174	265.79	0	705.702	187.106	966.733	17981.9	20564	31539.3
hsa_circ_0078696	chr6:168944304-169008919:+	SMOC2	circBase	477	5	64615	chr6:168928407-168944304|chr6:169008919-169051360	ENSG00000112562.18_2	ENST00000354536.9_2	NM_022138	H1hesc	ANNOTATED, CDS, coding, INTERNAL, OVCODE, OVEXON	Salzman2013	-5.83387	0.0175319	0.00159677	0.0234053	2.55013	8.38401	0	0	0	0	43.9424	581.232	98.2356	573.441
chr14:69588933-69616220:-	chr14:69588933-69616220:-	DCAF5	CIRCexplorer2	217	2	27287	chr14:69585947-69588933|chr14:69616220-69619481	ENSG00000139990.17_2	ENST00000553943.1_1	NA	NA	NA	NA	-5.82594	0.0176286	0.000696977	0.014527	2.55013	8.37607	0	0	0	0	527.309	472.251	196.471	130.328
chr8:108296909-108334356:-	chr8:108296909-108334356:-	ANGPT1	CIRCexplorer2	630	4	37447	chr8:108276579-108296909|chr8:108334356-108348377	ENSG00000154188.9_3	ENST00000517746.5_1	NA	NA	NA	NA	-5.8017	0.0179273	0.00124353	0.0195115	2.55013	8.35183	0	0	0	0	43.9424	472.251	523.923	234.59
chr16:15818017-15820911:-	chr16:15818017-15820911:-	MYH11	CIRCexplorer2	714	4	2894	chr16:15815491-15818017|chr16:15820911-15826420	ENSG00000133392.17_3	ENST00000396324.7_2	NA	NA	NA	NA	-5.80098	0.0179362	0.00188062	0.0248841	2.55013	8.35111	0	0	0	0	0	617.559	261.962	390.983
chrX:135304551-135326954:-	chrX:135304551-135326954:-	MAP7D3	CIRCexplorer2	1929	11	22403	chrX:135303122-135304551|chrX:135326954-135328223	ENSG00000129680.15_2	ENST00000370661.5_1	NA	NA	NA	NA	-5.80078	0.0179387	0.00173696	0.0246494	2.55013	8.35091	0	0	0	0	0	399.597	556.668	312.786
hsa_circ_0065795	chr3:50131152-50143142:+	RBM5	circBase	672	7	11990	chr3:50129641-50131152|chr3:50143142-50144199	ENSG00000003756.16_3	ENST00000347869.7_1	NM_005778	K562, Hepg2, Gm12878, Bj, A549	ANNOTATED, CDS, coding, INTERNAL, OVCODE, OVERLAPTX, OVEXON	Salzman2013	-5.76248	0.0184213	0.000531603	0.0125594	2.55013	8.31261	0	0	0	0	351.539	435.924	261.962	208.524
chr16:15826420-15839094:-	chr16:15826420-15839094:-	MYH11	CIRCexplorer2	1240	8	12674	chr16:15820911-15826420|chr16:15839094-15841426	ENSG00000133392.17_3	ENST00000396324.7_2	NA	NA	NA	NA	-5.76161	0.0184325	0.00164848	0.0238494	2.55013	8.31174	0	0	0	0	0	399.597	360.197	469.179
chr16:15843994-15847365:-	chr16:15843994-15847365:-	MYH11	CIRCexplorer2	309	2	3371	chr16:15842025-15843994|chr16:15847365-15850197	ENSG00000133392.17_3	ENST00000396324.7_2	NA	NA	NA	NA	-5.71701	0.0190111	0.00203167	0.0259133	2.55013	8.26715	0	0	0	0	0	326.943	392.942	469.179
hsa_circ_0002474	chr4:120517677-120528452:-	PDE5A	circBase	679	2	10775	chr4:120488299-120517677|chr4:120528452-120549674	ENSG00000138735.15_2	ENST00000354960.7_1	NM_001083	Hs68_RNase, Hs68_control, Bj, Ag04450	ANNOTATED, CDS, coding, INTERNAL, OVCODE, OVEXON	Jeck2013, Salzman2013	-5.71131	0.0190864	0.00114409	0.0191656	2.55013	8.26144	0	0	0	0	131.827	254.289	196.471	599.507
hsa_circ_0057338	chr2:188361607-188368497:-	TFPI	circBase	321	2	6890	chr2:188353102-188361607|chr2:188368497-188378342	ENSG00000003436.15_3	ENST00000392365.5_2	NM_006287	K562	ANNOTATED, CDS, coding, INTERNAL, OVCODE, OVERLAPTX, OVEXON, UTR5	Salzman2013	-5.68584	0.0194263	0.00118805	0.0191773	2.55013	8.23598	0	0	0	0	439.424	145.308	425.688	182.459
chr6:109900752-109907275:-	chr6:109900752-109907275:-	AK9	CIRCexplorer2	349	3	6523	chr6:109894797-109900752|chr6:109907275-109931567	ENSG00000155085.15_2	ENST00000424296.6_1	NA	NA	NA	NA	-5.68036	0.0195003	0.00187011	0.0248841	2.55013	8.2305	0	0	0	0	87.8848	399.597	556.668	130.328
chr6:112575157-112575493:-	chr6:112575157-112575493:-	LAMA4	CIRCexplorer2	336	1	336	chr6:112537670-112575157|chr6:112575493-112575660	ENSG00000112769.18_3	ENST00000230538.11_1	NA	NA	NA	NA	-5.66961	0.0196461	0.00299862	0.0312192	2.55013	8.21975	0	0	0	0	0	181.635	523.923	443.114
chr14:50266192-50298079:-	chr14:50266192-50298079:-	NEMF	CIRCexplorer2	1583	15	31887	chr14:50262662-50266192|chr14:50298079-50298768	ENSG00000165525.17_2	ENST00000298310.9_1	NA	NA	NA	NA	-5.66523	0.0197059	0.00112013	0.0190508	2.55013	8.21536	0	0	0	0	175.77	181.635	294.707	495.245
hsa_circ_0002142	chr7:140301202-140302342:-	DENND2A	circBase	1140	1	1140	chr7:140287580-140301202|chr7:140302342-140340303	ENSG00000146966.12_2	ENST00000275884.10_1	NM_015689	Hs68_RNase, Hs68_control	ANNOTATED, CDS, coding, OVCODE, OVEXON, UTR5	Jeck2013	-5.64367	0.0200026	0.0011821	0.0191773	2.55013	8.19381	0	0	0	0	43.9424	0	589.414	495.245
chr4:148768301-148803083:+	chr4:148768301-148803083:+	ARHGAP10	CIRCexplorer2	722	7	34782	chr4:148744108-148768301|chr4:148803083-148827788	ENSG00000071205.11_2	ENST00000336498.7_1	NA	NA	NA	NA	-5.60083	0.0206054	0.00322923	0.0328526	2.55013	8.15097	0	0	0	0	0	290.616	360.197	443.114
hsa_circ_0042079	chr17:9843442-9850300:-	GAS7	circBase	281	3	6858	chr17:9837561-9843442|chr17:9850300-9862518	ENSG00000007237.18_3	ENST00000437099.6_1	NM_201433	Gm12878	ANNOTATED, CDS, coding, INTERNAL, OVCODE, OVEXON	Salzman2013	-5.58439	0.0208416	0.00074888	0.0153074	2.55013	8.13452	0	0	0	0	703.078	254.289	65.4904	104.262
chr6:56044375-56047454:-	chr6:56044375-56047454:-	COL21A1	CIRCexplorer2	678	2	3079	chr6:56035926-56044375|chr6:56047454-56112184	ENSG00000124749.16_3	ENST00000244728.9_2	NA	NA	NA	NA	-5.56991	0.0210519	0.000931619	0.0168752	2.55013	8.12004	0	0	0	0	0	290.616	229.216	547.376
chrX:110385323-110416309:+	chrX:110385323-110416309:+	PAK3	CIRCexplorer2	655	6	30986	chrX:110366506-110385323|chrX:110416309-110435354	ENSG00000077264.14_3	ENST00000425146.5_2	NA	NA	NA	NA	-5.5549	0.021272	0.00248658	0.028615	2.55013	8.10504	0	0	0	0	878.848	0	65.4904	156.393
hsa_circ_0003068	chr6:152949399-152949689:-	SYNE1	circBase	290	1	290	chr6:152861156-152949399|chr6:152949689-152957772	ENSG00000131018.22_1	ENST00000341594.9_1	NM_182961	Hs68_RNase, Hs68_control, Ag04450	ANNOTATED, CDS, coding, INTERNAL, OVCODE, OVEXON, UTR5	Jeck2013, Salzman2013	-5.54916	0.0213568	0.00172949	0.0246494	2.55013	8.0993	0	0	0	0	307.597	145.308	360.197	260.655
chr4:15538542-15542637:+	chr4:15538542-15542637:+	CC2D2A	CIRCexplorer2	574	3	4095	chr4:15534956-15538542|chr4:15542637-15552446	ENSG00000048342.15_3	ENST00000424120.5_3	NA	NA	NA	NA	-5.54144	0.0214715	0.0018061	0.0248841	2.55013	8.09157	0	0	0	0	219.712	145.308	327.452	364.917
chr18:18571136-18600200:-	chr18:18571136-18600200:-	ROCK1	CIRCexplorer2	871	7	29064	chr18:18567071-18571136|chr18:18600200-18603580	ENSG00000067900.7_3	ENST00000399799.2_1	NA	NA	NA	NA	-5.5361	0.021551	0.00293418	0.0308366	2.55013	8.08623	0	0	0	0	351.539	72.6541	163.726	469.179
chr1:33149610-33149983:-	chr1:33149610-33149983:-	SYNC	CIRCexplorer2	205	2	373	chr1:33147461-33149610|chr1:33149983-33160465	ENSG00000162520.14_3	ENST00000409190.7_1	NA	NA	NA	NA	-5.46163	0.0226926	0.00118198	0.0191773	2.55013	8.01177	0	0	0	0	0	217.962	327.452	443.114
hsa_circ_0073222	chr5:80911291-80946158:-	SSBP2	circBase	220	3	34867	chr5:80809536-80911291|chr5:80946158-81046799	ENSG00000145687.16_3	ENST00000320672.8_1	NM_012446	K562, Ag04450, Nhek, Sknshra	ANNOTATED, CDS, coding, INTERNAL, OVCODE, OVEXON	Salzman2013	-5.4432	0.0229845	6.70942e-08	1.86857e-05	4.67561	10.1188	0	0	88.2128	0	922.79	908.176	1146.08	1433.6
chr14:73181130-73198642:-	chr14:73181130-73198642:-	DPF3	CIRCexplorer2	303	3	17512	chr14:73159921-73181130|chr14:73198642-73219971	ENSG00000205683.11_2	ENST00000556509.5_1	NA	NA	NA	NA	-5.43285	0.0231499	0.000922192	0.0168414	2.55013	7.98298	0	0	0	0	87.8848	581.232	163.726	156.393
hsa_circ_0004380	chr8:141407718-141415797:-	TRAPPC9	circBase	248	2	8079	chr8:141381279-141407718|chr8:141415797-141436713	ENSG00000167632.14_3	ENST00000389328.8_1	NM_031466	Hs68_RNase, Hs68_control, Nhek, K562, Hepg2, Helas3, Gm12878, Bj, Ag04450, A549, Sknshra	ANNOTATED, CDS, coding, INTERNAL, OVCODE, OVEXON	Jeck2013, Salzman2013	-5.4308	0.0231828	0.00124355	0.0195115	2.55013	7.98093	0	0	0	0	175.77	435.924	32.7452	338.852
chr10:123298105-123324093:-	chr10:123298105-123324093:-	FGFR2	CIRCexplorer2	372	3	25988	chr10:123274833-123298105|chr10:123324093-123324951	ENSG00000066468.22_3	ENST00000369061.8_1	NA	NA	NA	NA	-5.42231	0.0233196	0.00182304	0.0248841	2.55013	7.97245	0	0	0	0	0	363.27	130.981	469.179
chr19:11657489-11658722:+	chr19:11657489-11658722:+	CNN1	CIRCexplorer2	316	3	1233	chr19:11652012-11657489|chr19:11658722-11660137	ENSG00000130176.7_2	ENST00000252456.6_1	NA	NA	NA	NA	-5.4198	0.0233602	0.00251778	0.0287672	2.55013	7.96994	0	0	0	0	0	690.214	130.981	156.393
chr7:140285388-140287580:-	chr7:140285388-140287580:-	DENND2A	CIRCexplorer2	250	2	2192	chr7:140273808-140285388|chr7:140287580-140301202	ENSG00000146966.12_2	ENST00000275884.10_1	NA	NA	NA	NA	-5.37974	0.0240181	0.00338288	0.0335746	2.55013	7.92987	0	0	0	0	351.539	181.635	163.726	260.655
chr10:18816516-18825125:+	chr10:18816516-18825125:+	CACNB2	CIRCexplorer2	358	3	8609	chr10:18807897-18816516|chr10:18825125-18827108	ENSG00000165995.18_2	ENST00000324631.11_1	NA	NA	NA	NA	-5.34111	0.0246698	0.00237794	0.0283318	2.55013	7.89124	0	0	0	0	0	181.635	523.923	208.524
hsa_circ_0001055	chr2:100623093-100625394:-	AFF3	circBase	820	3	2301	chr2:100453986-100623093|chr2:100625394-100720863	ENSG00000144218.18_3	ENST00000409236.6_1	NM_001025108	cd_19, Gm12878, Bj, Ag04450	ANNOTATED, CDS, coding, INTERNAL	Memczak2013, Salzman2013	-5.30373	0.0253174	0.0011432	0.0191656	2.55013	7.85386	0	0	0	0	219.712	72.6541	261.962	338.852
chr4:148778703-148867855:+	chr4:148778703-148867855:+	ARHGAP10	CIRCexplorer2	1007	11	89152	chr4:148768373-148778703|chr4:148867855-148876466	ENSG00000071205.11_2	ENST00000336498.7_1	NA	NA	NA	NA	-5.28258	0.0256913	0.00139753	0.0208973	2.55013	7.83271	0	0	0	0	87.8848	217.962	229.216	338.852
hsa_circ_0029309	chr12:124904502-124922542:-	NCOR2	circBase	667	6	18040	chr12:124887107-124904502|chr12:124922542-124934360	ENSG00000196498.13_4	ENST00000405201.5_1	NM_006312	K562, Gm12878, Bj, Sknshra	ANNOTATED, CDS, coding, INTERNAL, OVCODE, OVEXON	Salzman2013	-5.27907	0.0257539	0.00606851	0.0506391	2.55013	7.8292	0	0	0	0	131.827	217.962	294.707	234.59
hsa_circ_0020302	chr10:125557491-125558715:-	CPXM2	circBase	236	2	1224	chr10:125539771-125557491|chr10:125558715-125601864	ENSG00000121898.12_3	ENST00000368854.7_1	NM_198148	H1hesc, Gm12878, Bj	ANNOTATED, CDS, coding, INTERNAL, OVCODE, OVEXON	Salzman2013	-5.27503	0.0258259	0.00270357	0.0298251	2.55013	7.82517	0	0	0	0	0	217.962	229.216	417.048
chr5:70798425-70808255:+	chr5:70798425-70808255:+	BDP1	CIRCexplorer2	2199	4	9830	chr5:70797480-70798425|chr5:70808255-70809011	ENSG00000145734.18_4	ENST00000358731.8_3	NA	NA	NA	NA	-5.27375	0.0258489	0.00249161	0.028615	2.55013	7.82389	0	0	0	0	0	254.289	327.452	286.721
chr20:37597723-37612419:+	chr20:37597723-37612419:+	DHX35	CIRCexplorer2	305	3	14696	chr20:37591050-37597723|chr20:37612419-37617455	ENSG00000101452.14_3	ENST00000373325.6_1	NA	NA	NA	NA	-5.26889	0.0259362	0.00258007	0.0291797	2.55013	7.81903	0	0	0	0	0	217.962	360.197	286.721
hsa_circ_0003341	chr2:233612324-233626146:+	GIGYF2	circBase	491	5	13822	chr2:233599948-233612324|chr2:233626146-233641121	ENSG00000204120.14_4	ENST00000629305.2_2	NM_015575	Hs68_RNase, Hs68_control	ANNOTATED, CDS, coding, INTERNAL, OVCODE, OVEXON	Jeck2013	-5.26508	0.0260047	0.00640892	0.0524966	2.55013	7.81522	0	0	0	0	307.597	181.635	130.981	260.655
chr16:15831305-15834045:-	chr16:15831305-15834045:-	MYH11	CIRCexplorer2	434	3	2740	chr16:15829435-15831305|chr16:15834045-15835319	ENSG00000133392.17_3	ENST00000396324.7_2	NA	NA	NA	NA	-5.2586	0.0261219	0.00383122	0.0366096	2.55013	7.80873	0	0	0	0	0	145.308	130.981	573.441
hsa_circ_0006622	chr1:92327027-92327201:-	TGFBR3	circBase	174	1	174	chr1:92263028-92327027|chr1:92327201-92351434	ENSG00000069702.10_2	ENST00000212355.8_1	NR_036634	Hs68_RNase, Hs68_control, Helas3	ANNOTATED, INTERNAL, ncRNA, OVCODE, OVEXON	Jeck2013, Salzman2013	-5.25578	0.026173	0.00492263	0.0435534	2.55013	7.80591	0	0	0	0	43.9424	617.559	0	208.524
chr15:59383257-59384839:+	chr15:59383257-59384839:+	RNF111	CIRCexplorer2	200	2	1582	chr15:59381958-59383257|chr15:59384839-59386981	ENSG00000157450.15_3	ENST00000348370.8_1	NA	NA	NA	NA	-5.24711	0.0263308	0.00131666	0.0200006	2.55013	7.79724	0	0	0	0	351.539	145.308	196.471	182.459
hsa_circ_0052318	chr19:58436990-58439415:-	ZNF418	circBase	2425	1	2425	chr19:58434657-58436990|chr19:58439415-58441795	ENSG00000196724.12_4	ENST00000595830.5_3	NM_133460	Helas3, H1hesc, Gm12878, Bj, Ag04450, A549, Nhek	ANNOTATED, CDS, coding, INTERNAL, OVCODE, OVEXON, UTR3	Salzman2013	-5.24315	0.0264032	0.00285127	0.0305415	2.55013	7.79328	0	0	0	0	0	217.962	425.688	208.524
hsa_circ_0059425	chr20:9317772-9319684:+	PLCB4	circBase	285	3	1912	chr20:9288545-9317772|chr20:9319684-9343542	ENSG00000101333.16_2	ENST00000378473.7_1	NM_001172646	Sknshra	ANNOTATED, CDS, coding, INTERNAL, OVCODE, OVEXON	Salzman2013	-5.22953	0.0266535	0.00131961	0.0200006	2.55013	7.77967	0	0	0	0	175.77	290.616	261.962	130.328
hsa_circ_0002588	chr12:56956200-56965639:+	RBMS2	circBase	476	4	9439	chr12:56915873-56956200|chr12:56965639-56974967	ENSG00000076067.12_2	ENST00000262031.9_2	NM_002898	Hs68_RNase, Hs68_control, Nhek, K562, Huvec, Hsmm, Hepg2, Helas3, H1hesc, Bj, Ag04450, A549, Nhlf, Sknshra, Mcf7	ANNOTATED, CDS, coding, INTERNAL, OVCODE, OVEXON	Jeck2013, Salzman2013	-5.21671	0.0268914	0.00347436	0.0341008	2.55013	7.76684	0	0	0	0	0	217.962	491.178	130.328
chr2:40387904-40392124:-	chr2:40387904-40392124:-	SLC8A1	CIRCexplorer2	231	2	4220	chr2:40366816-40387904|chr2:40392124-40401964	ENSG00000183023.18_3	ENST00000406785.6_1	NA	NA	NA	NA	-5.21099	0.0269982	0.00264125	0.0295714	2.55013	7.76113	0	0	0	0	0	254.289	261.962	312.786
chr11:113933932-113935290:+	chr11:113933932-113935290:+	ZBTB16	CIRCexplorer2	1358	1	1358	chr11:113930604-113933932|chr11:113935290-114027058	ENSG00000109906.13_3	ENST00000335953.8_1	NA	NA	NA	NA	-5.17654	0.0276506	0.00282061	0.0305065	2.55013	7.72668	0	0	0	0	175.77	36.327	261.962	338.852
chr4:149073619-149076052:-	chr4:149073619-149076052:-	NR3C2	CIRCexplorer2	496	2	2433	chr4:149041439-149073619|chr4:149076052-149115896	ENSG00000151623.14_2	ENST00000344721.8_1	NA	NA	NA	NA	-5.17305	0.0277178	0.00336469	0.0335746	2.55013	7.72318	0	0	0	0	43.9424	217.962	98.2356	443.114
chrX:32563275-32591963:-	chrX:32563275-32591963:-	DMD	CIRCexplorer2	566	4	28688	chrX:32536248-32563275|chrX:32591963-32613873	ENSG00000198947.15_3	ENST00000619831.4_1	NA	NA	NA	NA	-5.16056	0.0279586	0.00180017	0.0248841	2.55013	7.7107	0	0	0	0	175.77	181.635	163.726	286.721
chr16:15865425-15880589:-	chr16:15865425-15880589:-	MYH11	CIRCexplorer2	524	6	15164	chr16:15857748-15865425|chr16:15880589-15892516	ENSG00000133392.17_3	ENST00000396324.7_2	NA	NA	NA	NA	-5.14121	0.0283361	3.64107e-05	0.00202808	4.68711	9.82833	88.5966	0	0	0	0	1053.48	1047.85	1485.73
chr13:114786879-114793403:-	chr13:114786879-114793403:-	RASA3	CIRCexplorer2	336	4	6524	chr13:114784395-114786879|chr13:114793403-114795286	ENSG00000185989.10_3	ENST00000334062.7_1	NA	NA	NA	NA	-5.12922	0.0285727	0.00398426	0.0376141	2.55013	7.67935	0	0	0	0	0	145.308	294.707	338.852
hsa_circ_0028129	chr12:109687788-109696913:+	ACACB	circBase	827	7	9125	chr12:109685508-109687788|chr12:109696913-109698284	ENSG00000076555.15_3	ENST00000338432.11_1	NM_001093	Ag04450	ANNOTATED, CDS, coding, INTERNAL, OVCODE, OVEXON	Salzman2013	-5.12456	0.0286651	0.00389248	0.036904	2.55013	7.6747	0	0	0	0	0	181.635	229.216	364.917
hsa_circ_0004792	chr10:120797749-120797951:-	EIF3A	circBase	202	1	202	chr10:120796821-120797749|chr10:120797951-120801505	ENSG00000107581.12_2	ENST00000369144.7_1	NM_003750	Hs68_RNase, Hs68_control	ANNOTATED, CDS, coding, INTERNAL, OVCODE, OVEXON	Jeck2013	-5.11177	0.0289203	0.00205767	0.0260482	2.55013	7.66191	0	0	0	0	219.712	145.308	130.981	286.721
hsa_circ_0006108	chr8:131191509-131199531:-	ASAP1	circBase	266	3	8022	chr8:131181313-131191509|chr8:131199531-131200354	ENSG00000153317.14_2	ENST00000357668.2_1	NM_001247996	Hs68_RNase, Hs68_control	ANNOTATED, CDS, coding, INTERNAL, OVCODE, OVEXON	Jeck2013	-5.10765	0.0290031	0.00583555	0.0490626	2.55013	7.65778	0	0	0	0	571.251	145.308	65.4904	26.0655
hsa_circ_0004538	chr12:51467605-51467865:-	CSRNP2	circBase	260	1	260	chr12:51461752-51467605|chr12:51467865-51470193	ENSG00000110925.6_2	ENST00000228515.5_1	NR_045072	Hs68_RNase, Hs68_control, K562, Hepg2, H1hesc, Gm12878, Bj, Ag04450, Sknshra, Mcf7	ANNOTATED, INTERNAL, ncRNA, OVCODE, OVEXON	Jeck2013, Salzman2013	-5.10678	0.0290205	0.00327947	0.0332121	2.55013	7.65692	0	0	0	0	307.597	181.635	65.4904	234.59
hsa_circ_0046813	chr18:8244055-8253412:+	PTPRM	circBase	454	5	9357	chr18:8143777-8244055|chr18:8253412-8296365	ENSG00000173482.16_3	ENST00000580170.5_1	NM_001105244	Bj, Ag04450, A549	ANNOTATED, CDS, coding, INTERNAL, OVCODE, OVERLAPTX, OVEXON	Salzman2013	-5.10209	0.029115	0.00293259	0.0308366	2.55013	7.65223	0	0	0	0	87.8848	181.635	294.707	208.524
hsa_circ_0024322	chr11:113711319-113712490:-	USP28	circBase	266	2	1171	chr11:113705057-113711319|chr11:113712490-113723222	ENSG00000048028.11_3	ENST00000003302.8_1	NM_020886	Gm12878	ANNOTATED, CDS, coding, INTERNAL, OVCODE, OVEXON	Salzman2013	-5.09334	0.0292922	0.00610239	0.0507318	2.55013	7.64347	0	0	0	0	0	435.924	98.2356	234.59
chr5:130825238-130883883:-	chr5:130825238-130883883:-	RAPGEF6	CIRCexplorer2	1489	10	58645	chr5:130815446-130825238|chr5:130883883-130897670	ENSG00000158987.20_3	ENST00000509018.5_1	NA	NA	NA	NA	-5.0769	0.0296278	0.00330498	0.033319	2.55013	7.62704	0	0	0	0	87.8848	217.962	327.452	130.328
chr15:63353911-63354844:+	chr15:63353911-63354844:+	TPM1	CIRCexplorer2	209	3	933	chr15:63353138-63353911|chr15:63354844-63356262	ENSG00000140416.19_4	ENST00000403994.7_1	NA	NA	NA	NA	-5.06851	0.0298007	0.00484172	0.0431876	2.55013	7.61864	0	0	0	0	0	254.289	261.962	234.59
chr4:148778703-148800489:+	chr4:148778703-148800489:+	ARHGAP10	CIRCexplorer2	555	5	21786	chr4:148768373-148778703|chr4:148800489-148802988	ENSG00000071205.11_2	ENST00000336498.7_1	NA	NA	NA	NA	-5.06851	0.0298007	0.00484172	0.0431876	2.55013	7.61864	0	0	0	0	0	254.289	261.962	234.59
hsa_circ_0003123	chr7:72193789-72209578:-	TYW1B	circBase	223	4	15789	chr7:72178756-72193789|chr7:72209578-72242426	ENSG00000277149.4_2	ENST00000612372.4_1	NM_001145440	Hs68_RNase, Hs68_control, Nhek, K562, H1hesc, Gm12878, Ag04450, A549, Sknshra	ANNOTATED, CDS, coding, INTERNAL, OVCODE, OVEXON	Jeck2013, Salzman2013	-4.97206	0.0318611	0.00451588	0.041445	2.55013	7.5222	0	0	0	0	263.654	72.6541	196.471	182.459
chr6:69723929-69772928:+	chr6:69723929-69772928:+	ADGRB3	CIRCexplorer2	507	5	48999	chr6:69703854-69723929|chr6:69772928-69785886	ENSG00000135298.13_2	ENST00000370598.5_1	NA	NA	NA	NA	-4.94693	0.0324209	0.00577629	0.0487484	2.55013	7.49707	0	0	0	0	351.539	181.635	130.981	52.131
chrX:110406142-110416309:+	chrX:110406142-110416309:+	PAK3	CIRCexplorer2	362	3	10167	chrX:110395675-110406142|chrX:110416309-110435354	ENSG00000077264.14_3	ENST00000425146.5_2	NA	NA	NA	NA	-4.87689	0.0340338	0.0281111	0.1273	2.55013	7.42702	0	0	0	0	659.136	0	0	26.0655
chr10:29801663-29821101:-	chr10:29801663-29821101:-	SVIL	CIRCexplorer2	1582	8	19438	chr10:29788192-29801663|chr10:29821101-29821457	ENSG00000197321.14_2	ENST00000375398.6_1	NA	NA	NA	NA	-4.77657	0.0364845	7.43546e-05	0.00328599	4.68357	9.46015	0	0	88.2128	0	87.8848	472.251	818.63	1381.47
chr10:75576780-75583842:-	chr10:75576780-75583842:-	CAMK2G	CIRCexplorer2	265	4	7062	chr10:75575005-75576780|chr10:75583842-75597225	ENSG00000148660.20_2	ENST00000351293.7_1	NA	NA	NA	NA	-4.6251	0.0405235	4.65513e-05	0.00235719	5.92561	10.5507	88.5966	109.672	0	0	0	1453.08	1735.5	2762.95
hsa_circ_0078299	chr6:151669845-151674887:+	AKAP12	circBase	5042	1	5042	chr6:151627038-151669845|chr6:151674887-151676861	ENSG00000131016.16_2	ENST00000402676.6_1	NM_005100	Sknshra	ANNOTATED, CDS, coding, INTERNAL, OVCODE, OVEXON, UTR3	Salzman2013	-4.62487	0.04053	2.93087e-08	1.57631e-05	8.75166	13.3765	354.386	219.343	1146.77	0	2944.14	9844.62	14768.1	14935.5
chr15:63349183-63354844:+	chr15:63349183-63354844:+	TPM1	CIRCexplorer2	532	6	5661	chr15:63336351-63349183|chr15:63354844-63356262	ENSG00000140416.19_4	ENST00000288398.10_2	NA	NA	NA	NA	-4.55352	0.0425848	1.39599e-05	0.00107251	5.45885	10.0124	88.5966	54.8358	0	0	43.9424	1162.46	1309.81	1563.93
hsa_circ_0077837	chr6:131247744-131277639:-	EPB41L2	circBase	824	3	29895	chr6:131230003-131247744|chr6:131277639-131321759	ENSG00000079819.18_3	ENST00000528282.5_2	NM_001431	Hsmm, Ag04450, Nhek	ANNOTATED, CDS, coding, INTERNAL, OVCODE, OVEXON, UTR5	Salzman2013	-4.52039	0.043574	8.5408e-10	9.51445e-07	8.18547	12.7059	442.983	109.672	529.277	93.553	11732.6	6902.14	4191.39	3909.83
chr2:48847989-48898819:+	chr2:48847989-48898819:+	STON1-GTF2A1L	CIRCexplorer2	1308	7	50830	chr2:48818994-48847989|chr2:48898819-48906473	ENSG00000068781.21_3	ENST00000405008.5_2	NA	NA	NA	NA	-4.41243	0.0469597	0.000198925	0.00685451	4.60821	9.02065	0	54.8358	0	0	43.9424	690.214	622.159	677.704
chr8:92998351-93088365:-	chr8:92998351-93088365:-	RUNX1T1	CIRCexplorer2	1364	8	90014	chr8:92988201-92998351|chr8:93088365-93093461	ENSG00000079102.16_3	ENST00000613302.4_1	NA	NA	NA	NA	-4.3891	0.0477252	3.93575e-06	0.000398584	5.51417	9.90327	177.193	0	0	0	878.848	1053.48	1015.1	860.162
chr5:128861976-128932357:+	chr5:128861976-128932357:+	ADAMTS19	CIRCexplorer2	565	5	70381	chr5:128844935-128861976|chr5:128932357-128956310	ENSG00000145808.9_2	ENST00000274487.8_2	NA	NA	NA	NA	-4.3677	0.0484384	0.000526872	0.0125594	4.68426	9.05196	0	0	88.2128	0	43.9424	871.849	622.159	547.376
chr4:30921774-30951837:+	chr4:30921774-30951837:+	PCDH7	CIRCexplorer2	313	2	30063	chr4:30726218-30921774|chr4:30951837-31144094	ENSG00000169851.15_3	ENST00000509759.2_2	NA	NA	NA	NA	-4.27891	0.0515135	0.000261114	0.00782681	5.53789	9.81679	177.193	0	0	0	0	835.522	949.611	1772.46
chr10:100374660-100380465:-	chr10:100374660-100380465:-	HPSE2	CIRCexplorer2	222	2	5805	chr10:100249953-100374660|chr10:100380465-100401603	ENSG00000172987.12_3	ENST00000404542.5_1	NA	NA	NA	NA	-4.27211	0.0517566	0.000795452	0.0158599	4.59975	8.87187	0	54.8358	0	0	0	399.597	884.12	547.376
chr12:97886238-97954825:+	chr12:97886238-97954825:+	RMST	CIRCexplorer2	1314	8	68587	chr12:97859505-97886238|chr12:97954825-97957927	ENSG00000255794.7_2	ENST00000640149.1_1	NA	NA	NA	NA	-4.26083	0.0521631	0.00120504	0.0191773	6.09292	10.3537	265.79	0	0	0	43.9424	3741.68	720.394	703.769
chr17:48814320-48824063:+	chr17:48814320-48824063:+	LUC7L3	CIRCexplorer2	1039	8	9743	chr17:48797192-48814320|chr17:48824063-48827861	ENSG00000108848.15_3	ENST00000505658.5_1	NA	NA	NA	NA	-4.09867	0.0583685	0.000277392	0.00813197	4.61641	8.71508	0	54.8358	0	0	395.482	363.27	425.688	469.179
hsa_circ_0002177	chr4:148827788-148876525:+	ARHGAP10	circBase	416	6	48737	chr4:148803083-148827788|chr4:148876525-148886174	ENSG00000071205.11_2	ENST00000336498.7_1	NM_024605	Hs68_RNase, Hs68_control, Gm12878	ANNOTATED, CDS, coding, INTERNAL, OVCODE, OVEXON	Jeck2013, Salzman2013	-4.07489	0.0593382	3.60138e-06	0.00038209	6.35034	10.4252	0	109.672	176.426	0	307.597	1344.1	1735.5	2059.18
hsa_circ_0018064	chr10:29801663-29820217:-	SVIL	circBase	1411	7	18554	chr10:29788192-29801663|chr10:29820217-29839525	ENSG00000197321.14_2	ENST00000375400.7_1	NM_021738	Helas3, Ag04450, A549	ANNOTATED, CDS, coding, INTERNAL, OVCODE, OVEXON	Salzman2013	-4.07442	0.0593578	2.54868e-05	0.00171354	8.69882	12.7732	88.5966	383.851	793.915	374.212	219.712	5630.69	10347.5	11755.5
hsa_circ_0003746	chr7:134632258-134635265:+	CALD1	circBase	403	2	3007	chr7:134625988-134632258|chr7:134635265-134642819	ENSG00000122786.19_3	ENST00000417172.5_2	NM_033138	Hs68_RNase, Hs68_control	ANNOTATED, CDS, coding, INTERNAL, OVCODE, OVEXON	Jeck2013	-4.02881	0.0612644	2.71311e-06	0.000318148	6.57556	10.6044	88.5966	219.343	0	0	219.712	2034.31	1997.46	1928.85
hsa_circ_0056829	chr2:160194077-160252345:-	BAZ2B	circBase	2651	13	58268	chr2:160193588-160194077|chr2:160252345-160253855	ENSG00000123636.17_3	ENST00000392782.5_3	NM_013450	Huvec	ANNOTATED, CDS, coding, INTERNAL, OVCODE, OVERLAPTX, OVEXON	Salzman2013	-4.01329	0.061927	4.99658e-07	8.56337e-05	7.51761	11.5309	177.193	383.851	88.2128	0	615.194	2070.64	4715.31	4379.01
hsa_circ_0007222	chr19:12360792-12361183:-	ZNF44	circBase	188	2	391	chr19:12359493-12360792|chr19:12361183-12383301	ENSG00000197857.13_2	ENST00000393337.7_1		Hs68_RNase, Hs68_control	INTERGENIC	Jeck2013	-3.95812	0.0643411	0.000591476	0.0131781	4.61486	8.57298	0	54.8358	0	0	483.366	363.27	294.707	364.917
chr2:168931491-168986268:-	chr2:168931491-168986268:-	STK39	CIRCexplorer2	268	4	54777	chr2:168921891-168931491|chr2:168986268-168994597	ENSG00000198648.10_3	ENST00000355999.4_1	NA	NA	NA	NA	-3.93537	0.0653636	0.0018987	0.0248841	4.69871	8.63407	0	0	0	93.553	0	544.905	589.414	417.048
chr10:97141441-97170534:-	chr10:97141441-97170534:-	SORBS1	CIRCexplorer2	705	7	29093	chr10:97135813-97141441|chr10:97170534-97174250	ENSG00000095637.21_3	ENST00000371227.8_1	NA	NA	NA	NA	-3.93517	0.0653727	7.52179e-05	0.00328599	5.51483	9.45	88.5966	0	88.2128	0	483.366	908.176	753.14	625.572
hsa_circ_0086414	chr9:16435552-16437522:-	BNC2	circBase	1970	1	1970	chr9:16419647-16435552|chr9:16437522-16552527	ENSG00000173068.17_3	ENST00000380672.8_1	NM_017637	Huvec, H1hesc, Gm12878, Bj, Ag04450, A549, Nhlf, Sknshra	ANNOTATED, CDS, coding, INTERNAL, OVCODE, OVERLAPTX, OVEXON	Salzman2013	-3.92404	0.0658789	5.71219e-06	0.00050907	8.02479	11.9488	531.58	0	529.277	0	1098.56	4867.82	4355.11	5447.69
chr12:54113522-54115967:-	chr12:54113522-54115967:-	CALCOCO1	CIRCexplorer2	399	3	2445	chr12:54110199-54113522|chr12:54115967-54117376	ENSG00000012822.15_3	ENST00000262059.8_1	NA	NA	NA	NA	-3.90093	0.0669425	0.00127593	0.0198286	4.6105	8.51143	0	54.8358	0	0	307.597	326.943	622.159	182.459
chr16:15808765-15809129:-	chr16:15808765-15809129:-	MYH11	CIRCexplorer2	282	2	364	chr16:15797980-15808765|chr16:15809129-15810996	ENSG00000133392.17_3	ENST00000396324.7_2	NA	NA	NA	NA	-3.89438	0.0672471	0.000233181	0.00731729	7.45563	11.35	88.5966	0	617.49	0	219.712	3487.39	3176.28	3518.85
chr2:113057425-113082774:+	chr2:113057425-113082774:+	ZC3H6	CIRCexplorer2	2054	10	25349	chr2:113033603-113057425|chr2:113082774-113088581	ENSG00000188177.13_2	ENST00000409871.5_1	NA	NA	NA	NA	-3.86869	0.0684556	0.0029266	0.0308366	4.69008	8.55876	0	0	88.2128	0	0	472.251	687.649	312.786
hsa_circ_0032940	chr14:91409421-91467503:-	RPS6KA5	circBase	515	4	58082	chr14:91389540-91409421|chr14:91467503-91526675	ENSG00000100784.10_3	ENST00000614987.4_2	NM_004755	A549, Sknshra, Mcf7	ANNOTATED, CDS, coding, INTERNAL, OVCODE, OVEXON	Salzman2013	-3.80895	0.0713494	0.00439993	0.0406766	4.59725	8.4062	0	54.8358	0	0	0	617.559	392.942	312.786
chr1:78381739-78383958:+	chr1:78381739-78383958:+	NEXN	CIRCexplorer2	307	3	2219	chr1:78354444-78381739|chr1:78383958-78390872	ENSG00000162614.18_3	ENST00000401035.7_3	NA	NA	NA	NA	-3.79154	0.072216	0.00021676	0.00699914	5.93652	9.72806	0	109.672	88.2128	0	0	980.83	1244.32	1120.82
hsa_circ_0073810	chr5:128861976-128864370:+	ADAMTS19	circBase	415	3	2394	chr5:128844935-128861976|chr5:128864370-128887556	ENSG00000145808.9_2	ENST00000274487.8_2	NM_133638	H1hesc	ANNOTATED, CDS, coding, INTERNAL, OVCODE, OVERLAPTX, OVEXON	Salzman2013	-3.77564	0.0730161	1.24036e-05	0.000986974	6.66845	10.4441	177.193	109.672	88.2128	0	131.827	1997.99	1833.73	1563.93
hsa_circ_0054226	chr2:40366540-40404995:-	SLC8A1	circBase	629	5	38455	chr2:40342769-40366540|chr2:40404995-40655612	ENSG00000183023.18_3	ENST00000406785.6_1	NM_001252624	Ag04450	ANNOTATED, CDS, coding, INTERNAL, OVCODE, OVERLAPTX, OVEXON	Salzman2013	-3.77177	0.0732122	0.000254208	0.00775856	5.46046	9.23223	0	54.8358	88.2128	0	131.827	690.214	916.866	625.572
hsa_circ_0008732	chr9:16727794-16738483:-	BNC2	circBase	327	2	10689	chr9:16583083-16727794|chr9:16738483-16870643	ENSG00000173068.17_3	ENST00000380672.8_1	NM_017637	Hs68_RNase, Hs68_control, Huvec, Helas3, H1hesc, Gm12878, Bj, Ag04450, A549, Sknshra	ANNOTATED, CDS, coding, INTERNAL, OVCODE, OVEXON	Jeck2013, Salzman2013	-3.76868	0.0733692	5.78891e-08	1.84253e-05	8.56599	12.3347	442.983	109.672	617.49	374.212	2285	5412.73	7498.65	5421.63
hsa_circ_0030883	chr13:111274562-111276626:+	CARKD	circBase	197	2	2064	chr13:111267994-111274562|chr13:111276626-111279785	ENSG00000213995.11_3	ENST00000470164.2_1	NM_018210	Nhek, K562, Huvec, Hsmm, Hepg2, Helas3, H1hesc, Gm12878, Bj, Ag04450, A549, Sknshra	ANNOTATED, CDS, coding, INTERNAL, OVCODE, OVEXON	Salzman2013	-3.76467	0.0735736	0.00214766	0.0265832	4.60882	8.37348	0	54.8358	0	0	87.8848	472.251	392.942	338.852
chrX:32305645-32366645:-	chrX:32305645-32366645:-	DMD	CIRCexplorer2	965	6	61000	chrX:32235180-32305645|chrX:32366645-32380904	ENSG00000198947.15_3	ENST00000619831.4_1	NA	NA	NA	NA	-3.75632	0.0740004	0.000989908	0.0173663	5.53187	9.28819	0	0	176.426	0	0	653.886	1047.85	755.9
hsa_circ_0008975	chr4:148800382-148803083:+	ARHGAP10	circBase	202	2	2701	chr4:148796301-148800382|chr4:148803083-148827788	ENSG00000071205.11_2	ENST00000336498.7_1	NM_024605	Hs68_RNase, Hs68_control	ANNOTATED, CDS, coding, INTERNAL, OVCODE, OVEXON	Jeck2013	-3.75617	0.0740083	6.713e-06	0.000575252	6.72191	10.4781	0	54.8358	176.426	187.106	351.539	1671.04	1571.77	2059.18
hsa_circ_0047697	chr18:48444479-48447557:+	ME2	circBase	426	4	3078	chr18:48443878-48444479|chr18:48447557-48450467	ENSG00000082212.12_2	ENST00000321341.10_2	NM_002396	Hepg2, A549, Sknshra	ANNOTATED, CDS, coding, INTERNAL, OVCODE, OVEXON	Salzman2013	-3.73332	0.0751896	0.00191806	0.0249908	4.61346	8.34679	0	54.8358	0	0	351.539	472.251	229.216	234.59
hsa_circ_0001640	chr6:131276244-131277639:-	EPB41L2	circBase	719	2	1395	chr6:131247849-131276244|chr6:131277639-131321759	ENSG00000079819.18_3	ENST00000528282.5_2	NM_001199388	cd_19, Helas3, Gm12878, Ag04450	ANNOTATED, CDS, coding, INTERNAL, UTR5	Memczak2013, Salzman2013	-3.73171	0.0752736	5.51768e-08	1.84253e-05	8.55621	12.2879	620.176	329.015	441.064	93.553	9183.96	3596.38	3634.72	3597.04
hsa_circ_0092238	chrY:14832521-14870572:+	USP9Y	circBase	1670	11	38051	chrY:14821476-14832521|chrY:14870572-14872413	ENSG00000114374.12_2	ENST00000338981.7_1	NM_004654	Helas3	ANNOTATED, CDS, coding, INTERNAL, OVCODE, OVEXON	Salzman2013	-3.73018	0.0753537	0.00547082	0.0474954	4.69144	8.42162	0	0	88.2128	0	219.712	0	753.14	364.917
chr1:93128976-93170301:-	chr1:93128976-93170301:-	EVI5	CIRCexplorer2	1096	10	41325	chr1:93101893-93128976|chr1:93170301-93201954	ENSG00000067208.14_3	ENST00000540033.2_1	NA	NA	NA	NA	-3.71574	0.0761115	0.00267403	0.0297886	4.60857	8.32431	0	54.8358	0	0	87.8848	326.943	491.178	338.852
chr1:86590527-86611866:-	chr1:86590527-86611866:-	COL24A1	CIRCexplorer2	1435	2	21339	chr1:86581061-86590527|chr1:86611866-86622023	ENSG00000171502.14_2	ENST00000370571.6_1	NA	NA	NA	NA	-3.71186	0.0763164	0.0116239	0.0748499	4.58379	8.29565	0	54.8358	0	0	0	36.327	654.904	521.31
hsa_circ_0079284	chr7:5680784-5692141:-	RNF216	circBase	321	2	11357	chr7:5663756-5680784|chr7:5692141-5751391	ENSG00000011275.18_3	ENST00000425013.6_1	NM_207111	Helas3, H1hesc, Gm12878, Bj, Ag04450, A549, Sknshra, Mcf7	ANNOTATED, CDS, coding, INTERNAL, OVCODE, OVEXON	Salzman2013	-3.70965	0.0764334	0.0024031	0.0283318	4.68444	8.3941	0	0	88.2128	0	87.8848	399.597	294.707	521.31
hsa_circ_0007294	chr12:100166699-100175875:-	ANKS1B	circBase	459	4	9176	chr12:100048988-100166699|chr12:100175875-100200181	ENSG00000185046.18_3	ENST00000547776.6_1	NM_152788	Hs68_RNase, Hs68_control	ANNOTATED, CDS, coding, INTERNAL, OVCODE, OVEXON	Jeck2013	-3.68501	0.0777501	0.000542978	0.0125594	5.52597	9.21098	88.5966	0	0	93.553	175.77	581.232	785.885	781.966
hsa_circ_0008059	chr2:85595808-85596953:+	ELMOD3	circBase	161	2	1145	chr2:85590289-85595808|chr2:85596953-85598208	ENSG00000115459.17_2	ENST00000409331.6_1	NM_032213	Hs68_RNase, Hs68_control, Nhek, K562, Bj, Ag04450, A549, Sknshra	ANNOTATED, CDS, coding, INTERNAL, OVCODE, OVEXON	Jeck2013, Salzman2013	-3.66019	0.0790994	0.00186005	0.0248841	4.68155	8.34174	88.5966	0	0	0	307.597	254.289	261.962	443.114
chrX:76812921-76920267:-	chrX:76812921-76920267:-	ATRX	CIRCexplorer2	2890	20	107346	chrX:76778879-76812921|chrX:76920267-76931720	ENSG00000085224.21_4	ENST00000373344.9_1	NA	NA	NA	NA	-3.62798	0.0808851	0.00337812	0.0335746	4.61165	8.23964	0	54.8358	0	0	263.654	217.962	196.471	495.245
chr2:48896860-48898819:+	chr2:48896860-48898819:+	STON1-GTF2A1L	CIRCexplorer2	351	2	1959	chr2:48874181-48896860|chr2:48898819-48906473	ENSG00000068781.21_3	ENST00000405008.5_2	NA	NA	NA	NA	-3.62645	0.080971	0.0210818	0.109233	7.07512	10.7016	0	0	529.277	0	0	1598.39	2685.11	2345.9
hsa_circ_0000626	chr15:72320071-72338975:-	MYO9A	circBase	1069	3	18904	chr15:72313358-72320071|chr15:72338975-72410020	ENSG00000066933.15_3	ENST00000356056.9_1	NM_006901	cd_34	ANNOTATED, CDS, coding, INTERNAL, UTR5	Memczak2013	-3.62056	0.0813022	0.00358057	0.0349891	4.6107	8.23126	0	54.8358	0	0	219.712	508.578	163.726	286.721
hsa_circ_0004365	chr7:80418621-80440017:-	SEMA3C	circBase	907	7	21396	chr7:80394559-80418621|chr7:80440017-80447614	ENSG00000075223.13_2	ENST00000265361.7_1	NM_006379	Hs68_RNase, Hs68_control, Nhek, Hsmm, Helas3, Bj, Ag04450, A549, Nhlf, Sknshra, Mcf7	ANNOTATED, CDS, coding, INTERNAL, OVCODE, OVEXON	Jeck2013, Salzman2013	-3.60511	0.0821777	0.000469902	0.0118971	5.46138	9.06649	88.5966	54.8358	0	0	175.77	799.195	425.688	703.769
chr4:148778703-148834290:+	chr4:148778703-148834290:+	ARHGAP10	CIRCexplorer2	844	9	55587	chr4:148768373-148778703|chr4:148834290-148860975	ENSG00000071205.11_2	ENST00000336498.7_1	NA	NA	NA	NA	-3.599	0.0825264	0.000206127	0.00685451	5.40635	9.00535	0	109.672	0	0	263.654	653.886	556.668	547.376
hsa_circ_0008655	chr10:518378-532470:-	DIP2C	circBase	183	2	14092	chr10:486936-518378|chr10:532470-735433	ENSG00000151240.16_2	ENST00000280886.11_1	NM_014974	Hs68_RNase, Hs68_control	ANNOTATED, CDS, coding, INTERNAL, OVCODE, OVEXON	Jeck2013	-3.59707	0.0826368	0.00704359	0.0560469	4.59836	8.19543	0	54.8358	0	0	0	435.924	360.197	338.852
hsa_circ_0061744	chr21:40630412-40646398:-	BRWD1	circBase	926	6	15986	chr21:40627754-40630412|chr21:40646398-40648098	ENSG00000185658.13_3	ENST00000333229.6_2	NM_033656	Ag04450	ANNOTATED, CDS, coding, INTERNAL, OVCODE, OVEXON	Salzman2013	-3.55253	0.0852278	0.0072504	0.0572833	4.68917	8.2417	0	0	88.2128	0	43.9424	181.635	687.649	260.655
hsa_circ_0002584	chr12:112757028-112757546:-	C12orf51	circBase	518	1	518	chr12:112752350-112757028|chr12:112757546-112819755	ENSG00000173064.12_3	ENST00000550722.5_1	NM_001109662	Hs68_RNase, Hs68_control	ANNOTATED, CDS, coding, INTERNAL, OVCODE, OVEXON, UTR5	Jeck2013	-3.53445	0.0863028	0.00880589	0.0639072	4.59758	8.13203	0	54.8358	0	0	0	290.616	425.688	364.917
chr1:7895821-7897209:+	chr1:7895821-7897209:+	PER3	CIRCexplorer2	335	2	1388	chr1:7890221-7895821|chr1:7897209-7902731	ENSG00000049246.14_2	ENST00000613533.4_1	NA	NA	NA	NA	-3.50572	0.0880385	0.00459739	0.0419795	4.68344	8.18917	88.5966	0	0	0	219.712	217.962	196.471	495.245
hsa_circ_0006751	chr10:17645558-17646046:-	PTPLA	circBase	226	3	488	chr10:17641410-17645558|chr10:17646046-17659081	ENSG00000165996.13_3	ENST00000361271.7_1	NM_014241	Hs68_RNase, Hs68_control	ANNOTATED, CDS, coding, INTERNAL, OVCODE, OVEXON	Jeck2013	-3.48977	0.0890172	0.000185087	0.0066512	6.05243	9.5422	0	0	264.638	0	483.366	617.559	851.375	990.49
hsa_circ_0001633	chr6:107824860-107827631:+	SOBP	circBase	325	2	2771	chr6:107811916-107824860|chr6:107827631-107854662	ENSG00000112320.11_2	ENST00000317357.9_1	NM_018013	HEK293, Huvec, Hepg2, Helas3, H1hesc, Bj, Ag04450, A549, Sknshra	ANNOTATED, CDS, coding, INTERNAL	Memczak2013, Salzman2013	-3.47565	0.089893	3.56057e-06	0.00038209	7.32335	10.799	177.193	164.507	176.426	93.553	703.078	1416.75	2423.15	2528.36
hsa_circ_0006759	chr2:63711737-63798760:-	WDPCP	circBase	561	6	87023	chr2:63667005-63711737|chr2:63798760-63815330	ENSG00000143951.15_3	ENST00000417238.5_1	NM_015910	Hs68_RNase, Hs68_control	ALT_ACCEPTOR, CDS, coding, INTERNAL, intronic, OVCODE, OVEXON	Jeck2013	-3.46546	0.0905299	0.00452026	0.041445	4.68273	8.14819	0	0	88.2128	0	175.77	181.635	294.707	443.114
hsa_circ_0071113	chr4:148827788-148867855:+	ARHGAP10	circBase	357	5	40067	chr4:148803083-148827788|chr4:148867855-148876466	ENSG00000071205.11_2	ENST00000336498.7_1	NM_024605	Gm12878, Sknshra	ANNOTATED, CDS, coding, INTERNAL, OVCODE, OVERLAPTX, OVEXON	Salzman2013	-3.4604	0.0908484	0.000552435	0.0125594	5.40206	8.86246	0	109.672	0	0	439.424	363.27	294.707	729.835
chr8:68934270-68950527:+	chr8:68934270-68950527:+	PREX2	CIRCexplorer2	503	4	16257	chr8:68931906-68934270|chr8:68950527-68956721	ENSG00000046889.18_3	ENST00000288368.4_1	NA	NA	NA	NA	-3.427	0.0929758	0.000914978	0.0168414	5.46199	8.88899	88.5966	54.8358	0	0	747.021	472.251	360.197	312.786
chr19:22157530-22171711:-	chr19:22157530-22171711:-	ZNF208	CIRCexplorer2	302	3	14181	chr19:22116039-22157530|chr19:22171711-22193593	ENSG00000160321.14_3	ENST00000599916.5_1	NA	NA	NA	NA	-3.42659	0.0930023	1.05277e-05	0.000868733	7.98966	11.4163	265.79	54.8358	617.49	93.553	615.194	2869.84	2881.58	4509.33
chr8:100890367-100899846:-	chr8:100890367-100899846:-	COX6C	CIRCexplorer2	255	2	9479	chr8:100885521-100890367|chr8:100899846-100904135	ENSG00000164919.10_2	ENST00000522934.5_1	NA	NA	NA	NA	-3.40792	0.0942137	0.011907	0.0757968	4.69133	8.09925	88.5966	0	0	0	0	508.578	294.707	260.655
chr4:186444515-186446325:-	chr4:186444515-186446325:-	PDLIM3	CIRCexplorer2	237	2	1810	chr4:186435491-186444515|chr4:186446325-186456495	ENSG00000154553.13_2	ENST00000284767.9_1	NA	NA	NA	NA	-3.39876	0.0948134	0.013123	0.0814912	4.69253	8.0913	88.5966	0	0	0	0	181.635	556.668	312.786
hsa_circ_0008243	chr4:148785996-148803083:+	ARHGAP10	circBase	548	5	17087	chr4:148778805-148785996|chr4:148803083-148827788	ENSG00000071205.11_2	ENST00000336498.7_1	NM_024605	Hs68_RNase, Hs68_control	ANNOTATED, CDS, coding, INTERNAL, OVCODE, OVEXON	Jeck2013	-3.38988	0.0953989	2.91819e-05	0.00185764	6.62944	10.0193	0	164.507	176.426	0	1054.62	544.905	1375.3	1146.88
chr7:81598202-81611943:-	chr7:81598202-81611943:-	CACNA2D1	CIRCexplorer2	501	6	13741	chr7:81596979-81598202|chr7:81611943-81612629	ENSG00000153956.15_2	ENST00000356860.7_1	NA	NA	NA	NA	-3.38429	0.0957693	0.004846	0.0431876	4.68179	8.06608	88.5966	0	0	0	307.597	254.289	229.216	260.655
chr19:11280552-11306496:-	chr19:11280552-11306496:-	KANK2	CIRCexplorer2	2780	11	25944	chr19:11277287-11280552|chr19:11306496-11308160	ENSG00000197256.10_3	ENST00000586659.5_1	NA	NA	NA	NA	-3.36213	0.0972517	0.0163048	0.0932635	4.69219	8.05432	0	0	88.2128	0	0	290.616	556.668	182.459
hsa_circ_0089513	chr9:138905044-138908275:-	NACC2	circBase	369	3	3231	chr9:138903870-138905044|chr9:138908275-138941481	ENSG00000148411.7_2	ENST00000371753.5_1	NM_144653	K562, Helas3, Gm12878, Bj, Ag04450, A549, Nhek	ANNOTATED, CDS, coding, INTERNAL, OVCODE, OVEXON	Salzman2013	-3.35018	0.0980611	0.0157427	0.0918185	4.59772	7.94789	0	54.8358	0	0	87.8848	108.981	196.471	547.376
hsa_circ_0008325	chr6:57072425-57075243:-	RAB23	circBase	306	2	2818	chr6:57061404-57072425|chr6:57075243-57086523	ENSG00000112210.11_2	ENST00000468148.5_1	NM_016277	Hs68_RNase, Hs68_control, Bj	ANNOTATED, CDS, coding, INTERNAL, OVCODE, OVEXON, UTR5	Jeck2013, Salzman2013	-3.3464	0.0983179	0.000862228	0.0163144	6.40142	9.74782	0	54.8358	264.638	0	43.9424	1198.79	556.668	1590
chr2:206265736-206305396:+	chr2:206265736-206305396:+	PARD3B	CIRCexplorer2	414	2	39660	chr2:206166425-206265736|chr2:206305396-206364619	ENSG00000116117.17_2	ENST00000406610.6_2	NA	NA	NA	NA	-3.33746	0.0989289	0.0195208	0.104549	4.59193	7.92939	0	54.8358	0	0	263.654	145.308	523.923	26.0655
hsa_circ_0007235	chr5:137342678-137356886:-	FAM13B	circBase	1050	6	14208	chr5:137324004-137342678|chr5:137356886-137368470	ENSG00000031003.10_3	ENST00000033079.7_2	NM_016603	Hs68_RNase, Hs68_control, K562, Ag04450	ANNOTATED, CDS, coding, INTERNAL, OVCODE, OVEXON, UTR5	Jeck2013, Salzman2013	-3.33674	0.0989783	0.00942252	0.0664347	4.69398	8.03072	0	0	0	93.553	87.8848	181.635	425.688	312.786
hsa_circ_0008202	chr1:48821341-48825442:-	SPATA6	circBase	285	2	4101	chr1:48771550-48821341|chr1:48825442-48850980	ENSG00000132122.11_3	ENST00000371847.7_1	NM_019073	Hs68_RNase, Hs68_control, Helas3, H1hesc, Ag04450, Sknshra	ANNOTATED, CDS, coding, INTERNAL, OVCODE, OVEXON	Jeck2013, Salzman2013	-3.33665	0.0989849	0.00247195	0.028615	5.52633	8.86298	0	0	176.426	0	1010.68	217.962	294.707	338.852
hsa_circ_0003353	chr2:188348850-188368497:-	TFPI	circBase	630	5	19647	chr2:188332659-188348850|chr2:188368497-188378342	ENSG00000003436.15_3	ENST00000392365.5_2	NM_006287	Hs68_RNase, Hs68_control, K562, Ag04450, A549	ANNOTATED, CDS, coding, INTERNAL, OVCODE, OVEXON, UTR5	Jeck2013, Salzman2013	-3.33544	0.0990679	0.0108383	0.0708144	4.60677	7.94221	0	54.8358	0	0	395.482	108.981	229.216	234.59
hsa_circ_0004126	chr10:31661946-31791437:+	ZEB1	circBase	887	6	129491	chr10:31608062-31661946|chr10:31791437-31799600	ENSG00000148516.21_3	ENST00000488625.6_1	NM_001128128	Hs68_RNase, Hs68_control, Huvec, Gm12878, Bj, Ag04450	ALT_ACCEPTOR, CDS, coding, INTERNAL, intronic, OVCODE, OVEXON	Jeck2013, Salzman2013	-3.32712	0.0996409	0.00171267	0.0246183	5.52372	8.85084	177.193	0	0	0	615.194	326.943	229.216	651.638
hsa_circ_0000099	chr1:104108056-104118162:+	AMY2B	circBase	1307	8	10106	chr1:104097731-104108056|chr1:104118162-104120111	ENSG00000240038.6_3	ENST00000361355.8_1	NM_020978	cd_19, Nhek, Gm12878	ANNOTATED, CDS, coding, INTERNAL, UTR5	Memczak2013, Salzman2013	-3.29313	0.102016	0.000101291	0.00410321	7.24497	10.5381	177.193	0	352.851	93.553	219.712	2034.31	1375.3	2267.7
chr2:238256449-238262046:-	chr2:238256449-238262046:-	COL6A3	CIRCexplorer2	402	7	5597	chr2:238255208-238256449|chr2:238262046-238263541	ENSG00000163359.15_3	ENST00000353578.8_1	NA	NA	NA	NA	-3.28317	0.102723	0.0117985	0.0753228	4.61032	7.89349	0	54.8358	0	0	175.77	217.962	294.707	234.59
chr3:64132505-64139044:-	chr3:64132505-64139044:-	PRICKLE2	CIRCexplorer2	1060	2	6539	chr3:64085601-64132505|chr3:64139044-64142837	ENSG00000163637.12_3	ENST00000638394.1_1	NA	NA	NA	NA	-3.27189	0.103529	0.0137754	0.0850186	4.6875	7.95939	0	0	88.2128	0	43.9424	290.616	229.216	390.983
hsa_circ_0000654	chr15:93480747-93482948:+	CHD2	circBase	249	2	2201	chr15:93472321-93480747|chr15:93482948-93485051	ENSG00000279765.3_4	ENST00000630790.1_1	NM_001042572	cd_19	ANNOTATED, CDS, coding, INTERNAL	Memczak2013	-3.26481	0.104039	0.0109562	0.0711676	4.68537	7.95018	88.5966	0	0	0	87.8848	290.616	261.962	312.786
hsa_circ_0007287	chr3:11849306-11851156:-	TAMM41	circBase	229	2	1850	chr3:11832055-11849306|chr3:11851156-11858665	ENSG00000144559.10_2	ENST00000455809.5_1	NM_138807	Hs68_RNase, Hs68_control	ALT_DONOR, CDS, coding, INTERNAL, intronic, OVCODE, OVEXON	Jeck2013	-3.2542	0.104806	0.000517239	0.0125594	5.95401	9.20821	0	109.672	0	93.553	966.733	254.289	720.394	417.048
chr12:1345934-1399178:+	chr12:1345934-1399178:+	ERC1	CIRCexplorer2	429	3	53244	chr12:1299218-1345934|chr12:1399178-1480998	ENSG00000082805.19_3	ENST00000543086.7_1	NA	NA	NA	NA	-3.25363	0.104848	0.0142309	0.0862969	4.60581	7.85944	0	54.8358	0	0	87.8848	290.616	229.216	286.721
hsa_circ_0006227	chr7:33028118-33028264:+	FKBP9	circBase	146	1	146	chr7:33020165-33028118|chr7:33028264-33035774	ENSG00000122642.10_2	ENST00000538336.5_1	NM_007270	Hs68_RNase, Hs68_control	ANNOTATED, CDS, coding, INTERNAL, OVCODE, OVEXON	Jeck2013	-3.24466	0.105502	0.0117988	0.0753228	4.68626	7.93091	88.5966	0	0	0	263.654	399.597	196.471	104.262
chr16:15814695-15815491:-	chr16:15814695-15815491:-	MYH11	CIRCexplorer2	426	2	796	chr16:15814169-15814695|chr16:15815491-15818017	ENSG00000133392.17_3	ENST00000396324.7_2	NA	NA	NA	NA	-3.22717	0.106789	0.0281858	0.127379	4.59267	7.81983	0	54.8358	0	0	0	217.962	360.197	286.721
chr22:31493254-31495882:+	chr22:31493254-31495882:+	SMTN	CIRCexplorer2	514	4	2628	chr22:31493046-31493254|chr22:31495882-31496870	ENSG00000183963.18_4	ENST00000358743.5_3	NA	NA	NA	NA	-3.22276	0.107116	0.015519	0.0910816	4.68622	7.90898	0	0	88.2128	0	87.8848	363.27	163.726	312.786
hsa_circ_0004119	chr6:57058639-57075243:-	RAB23	circBase	639	5	16604	chr6:57055398-57058639|chr6:57075243-57086523	ENSG00000112210.11_2	ENST00000468148.5_1	NM_016277	Hs68_RNase, Hs68_control, K562	ANNOTATED, CDS, coding, INTERNAL, OVCODE, OVEXON, UTR5	Jeck2013, Salzman2013	-3.22234	0.107147	1.95024e-06	0.000255596	9.78389	13.0062	1151.76	1480.57	617.49	187.106	2944.14	9009.1	7007.47	13892.9
hsa_circ_0008489	chr8:38693679-38696064:+	TACC1	circBase	203	2	2385	chr8:38688695-38693679|chr8:38696064-38697741	ENSG00000147526.19_3	ENST00000519416.5_2	NM_006283	Hs68_RNase, Hs68_control	ANNOTATED, CDS, coding, INTERNAL, OVCODE, OVEXON	Jeck2013	-3.2097	0.10809	0.00026347	0.00782681	6.45841	9.66811	88.5966	0	0	280.659	527.309	980.83	720.394	990.49
hsa_circ_0001078	chr2:168986050-169038600:-	STK39	circBase	881	9	52550	chr2:168931741-168986050|chr2:169038600-169103737	ENSG00000198648.10_3	ENST00000355999.4_1	NM_013233	cd_19	ANNOTATED, CDS, coding, INTERNAL	Memczak2013	-3.20931	0.108119	0.0278144	0.126979	4.59309	7.8024	0	54.8358	0	0	219.712	36.327	130.981	469.179
hsa_circ_0047700	chr18:48444479-48458730:+	ME2	circBase	787	7	14251	chr18:48443878-48444479|chr18:48458730-48465939	ENSG00000082212.12_2	ENST00000321341.10_2	NM_002396	Nhek, Huvec, H1hesc, Gm12878, Ag04450, A549	ANNOTATED, CDS, coding, INTERNAL, OVCODE, OVEXON	Salzman2013	-3.2093	0.10812	3.52832e-05	0.00202808	7.08886	10.2982	0	219.343	176.426	93.553	483.366	1307.77	1899.22	1303.28
hsa_circ_0008297	chrY:15021270-15024974:+	DDX3Y	circBase	434	4	3704	chrY:15019505-15021270|chrY:15024974-15025629	ENSG00000067048.16_3	ENST00000360160.8_1	NM_001122665	Hs68_RNase, Hs68_control, Hepg2, H1hesc, Bj, Ag04450	ANNOTATED, CDS, coding, INTERNAL, OVCODE, OVEXON	Jeck2013, Salzman2013	-3.19236	0.109397	0.0237762	0.116939	4.70287	7.89522	0	0	0	93.553	439.424	0	261.962	234.59
chr5:113740134-113740553:+	chr5:113740134-113740553:+	KCNN2	CIRCexplorer2	419	1	419	chr5:113699698-113740134|chr5:113740553-113798745	ENSG00000080709.14_3	ENST00000512097.7_3	NA	NA	NA	NA	-3.1896	0.109606	0.023496	0.116851	4.692	7.8816	0	0	88.2128	0	0	254.289	229.216	417.048
hsa_circ_0001811	chr8:74585341-74601048:-	STAU2	circBase	296	2	15707	chr8:74529686-74585341|chr8:74601048-74650518	ENSG00000040341.17_4	ENST00000522695.5_2	NM_014393	HEK293, cd_19, neutr, Hs68_RNase, Hs68_control, Nhek, K562, Huvec, Hepg2, Helas3, H1hesc, Gm12878, Bj, Ag04450, A549, Sknshra	ANNOTATED, CDS, coding, INTERNAL, OVCODE, OVEXON	Jeck2013, Memczak2013, Salzman2013	-3.18939	0.109622	0.00317553	0.032604	5.52325	8.71264	177.193	0	0	0	307.597	435.924	327.452	573.441
hsa_circ_0007904	chr7:18705835-18706099:+	HDAC9	circBase	264	1	264	chr7:18688306-18705835|chr7:18706099-18767202	ENSG00000048052.21_3	ENST00000461159.6_1	NM_178423	Hs68_RNase, Hs68_control, Nhek, Gm12878, Bj, Sknshra	ANNOTATED, CDS, coding, INTERNAL, OVCODE, OVEXON	Jeck2013, Salzman2013	-3.18045	0.110303	0.000797264	0.0158599	8.43093	11.6114	265.79	54.8358	882.128	187.106	131.827	2942.49	5173.74	4222.61
chr11:74570202-74574066:-	chr11:74570202-74574066:-	XRRA1	CIRCexplorer2	167	2	3864	chr11:74563127-74570202|chr11:74574066-74617283	ENSG00000166435.15_3	ENST00000340360.10_2	NA	NA	NA	NA	-3.17088	0.111037	0.0248039	0.119359	4.70374	7.87462	0	0	0	93.553	43.9424	72.6541	523.923	260.655
hsa_circ_0008554	chr19:11289020-11289396:-	KANK2	circBase	271	2	376	chr19:11287493-11289020|chr19:11289396-11303506	ENSG00000197256.10_3	ENST00000586659.5_1	NM_015493	Hs68_RNase, Hs68_control, Huvec, Hsmm, Ag04450, A549	ANNOTATED, CDS, coding, INTERNAL, OVCODE, OVEXON	Jeck2013, Salzman2013	-3.16884	0.111195	2.23198e-05	0.00155402	7.99749	11.1663	88.5966	274.179	441.064	187.106	439.424	2651.87	2947.07	3101.8
chr14:31388171-31425448:-	chr14:31388171-31425448:-	STRN3	CIRCexplorer2	958	8	37277	chr14:31382863-31388171|chr14:31425448-31495109	ENSG00000196792.11_2	ENST00000357479.9_2	NA	NA	NA	NA	-3.15387	0.112355	0.0198281	0.105435	4.6032	7.75707	0	54.8358	0	0	131.827	217.962	360.197	130.328
chr2:68794472-68805135:+	chr2:68794472-68805135:+	APLF	CIRCexplorer2	346	3	10663	chr2:68772444-68794472|chr2:68805135-68813903	ENSG00000169621.9_4	ENST00000471727.3_1	NA	NA	NA	NA	-3.14568	0.112994	0.0224917	0.113118	4.70174	7.84742	0	0	0	93.553	87.8848	108.981	130.981	547.376
chr1:235357327-235377341:-	chr1:235357327-235377341:-	ARID4B	CIRCexplorer2	542	3	20014	chr1:235346108-235357327|chr1:235377341-235383107	ENSG00000054267.21_3	ENST00000366603.6_1	NA	NA	NA	NA	-3.14494	0.113052	0.0208159	0.108613	4.70022	7.84516	0	0	0	93.553	43.9424	290.616	425.688	130.328
chr16:15857652-15865569:-	chr16:15857652-15865569:-	MYH11	CIRCexplorer2	240	2	7917	chr16:15854515-15857652|chr16:15865569-15869934	ENSG00000133392.17_3	ENST00000396324.7_2	NA	NA	NA	NA	-3.14315	0.113192	0.033147	0.140138	4.69442	7.83758	0	0	88.2128	0	0	108.981	425.688	338.852
hsa_circ_0075161	chr5:176636636-176639196:+	NSD1	circBase	2560	1	2560	chr5:176631293-176636636|chr5:176639196-176662821	ENSG00000165671.19_3	ENST00000354179.8_2	NM_022455	K562, Huvec, H1hesc, Gm12878, Bj, Ag04450, A549, Nhek, Sknshra	ANNOTATED, CDS, coding, INTERNAL, OVCODE, OVEXON	Salzman2013	-3.13248	0.114032	3.6135e-05	0.00202808	7.9257	11.0582	177.193	164.507	617.49	0	790.963	2215.95	2423.15	3049.67
hsa_circ_0004137	chr14:23375403-23378804:-	RBM23	circBase	335	3	3401	chr14:23374868-23375403|chr14:23378804-23380536	ENSG00000100461.17_3	ENST00000359890.7_2	NM_001077351	Hs68_RNase, Hs68_control, K562, Gm12878, Ag04450	ANNOTATED, CDS, coding, INTERNAL, OVCODE, OVEXON	Jeck2013, Salzman2013	-3.12718	0.114453	0.00480552	0.0431876	5.45976	8.58693	88.5966	54.8358	0	0	219.712	217.962	458.433	599.507
chr9:86383732-86403593:-	chr9:86383732-86403593:-	GKAP1	CIRCexplorer2	378	4	19861	chr9:86368274-86383732|chr9:86403593-86414099	ENSG00000165113.12_2	ENST00000376371.6_1	NA	NA	NA	NA	-3.11683	0.115276	4.94695e-05	0.00236738	7.56492	10.6818	354.386	54.8358	264.638	93.553	439.424	1997.99	1735.5	2345.9
hsa_circ_0076948	chr6:69723929-69785930:+	BAI3	circBase	551	6	62001	chr6:69703854-69723929|chr6:69785930-69943181	ENSG00000135298.13_2	ENST00000370598.5_1	NM_001704	Sknshra	ANNOTATED, CDS, coding, INTERNAL, OVCODE, OVEXON	Salzman2013	-3.10673	0.116086	4.99403e-05	0.00236738	7.28261	10.3893	0	219.343	352.851	0	2021.35	762.868	1080.59	1485.73
hsa_circ_0001962	chr9:114296018-114296633:+	ZNF483	circBase	220	2	615	chr9:114293243-114296018|chr9:114296633-114338644	ENSG00000173258.12_3	ENST00000358151.8_1	NM_133464	Hs68_RNase, Hs68_control	ANNOTATED, CDS, coding, INTERNAL, OVCODE, OVEXON	Jeck2013	-3.10567	0.116171	0.00244611	0.028615	6.06119	9.16686	265.79	0	0	0	175.77	472.251	851.375	755.9
hsa_circ_0008818	chr3:197559067-197562693:+	LRCH3	circBase	270	2	3626	chr3:197557734-197559067|chr3:197562693-197566191	ENSG00000186001.12_3	ENST00000438796.6_1	NM_032773	Hs68_RNase, Hs68_control, K562	ANNOTATED, CDS, coding, INTERNAL, OVCODE, OVEXON	Jeck2013, Salzman2013	-3.08872	0.117545	0.0202023	0.106157	4.6867	7.77541	0	0	88.2128	0	87.8848	181.635	229.216	338.852
hsa_circ_0001559	chr5:176468126-176477937:+	ZNF346	circBase	528	4	9811	chr5:176449914-176468126|chr5:176477937-176489058	ENSG00000113761.11_3	ENST00000358149.7_2	NM_012279	cd_34, K562, Huvec, H1hesc, Gm12878, Ag04450, A549, Nhek, Nhlf, Mcf7	ANNOTATED, CDS, coding, INTERNAL	Memczak2013, Salzman2013	-3.08568	0.117793	0.00563899	0.0479478	5.52499	8.61066	0	0	176.426	0	263.654	217.962	523.923	521.31
hsa_circ_0006931	chrX:16846216-16847893:+	TXLNG	circBase	366	2	1677	chrX:16838378-16846216|chrX:16847893-16850745	ENSG00000086712.12_3	ENST00000380122.9_2	NM_018360	Hs68_RNase, Hs68_control, K562, Hepg2, Ag04450	ANNOTATED, CDS, coding, INTERNAL, OVCODE, OVEXON	Jeck2013, Salzman2013	-3.08384	0.117943	0.0255663	0.121296	4.60262	7.68646	0	54.8358	0	0	131.827	326.943	130.981	208.524
hsa_circ_0013168	chr1:93070863-93170301:-	EVI5	circBase	1741	14	99438	chr1:93029294-93070863|chr1:93170301-93201954	ENSG00000067208.14_3	ENST00000370331.5_1	NM_005665	K562, H1hesc, Ag04450	ANNOTATED, CDS, coding, INTERNAL, OVCODE, OVERLAPTX, OVEXON	Salzman2013	-3.0805	0.118216	0.000837823	0.0163144	5.95643	9.03693	0	109.672	0	93.553	307.597	435.924	720.394	599.507
chr17:48814320-48822174:+	chr17:48814320-48822174:+	LUC7L3	CIRCexplorer2	594	6	7854	chr17:48797192-48814320|chr17:48822174-48823080	ENSG00000108848.15_3	ENST00000505658.5_1	NA	NA	NA	NA	-3.07927	0.118317	0.0191994	0.103575	4.68598	7.76525	0	0	88.2128	0	307.597	217.962	229.216	104.262
hsa_circ_0073435	chr5:95072592-95119667:+	RHOBTB3	circBase	1395	8	47075	chr5:95067788-95072592|chr5:95119667-95124465	ENSG00000164292.12_3	ENST00000379982.7_1	NM_014899	K562, Huvec, Hsmm, Hepg2, Helas3, Gm12878, Bj, Ag04450, A549, Sknshra, Mcf7	ANNOTATED, CDS, coding, INTERNAL, OVCODE, OVERLAPTX, OVEXON	Salzman2013	-3.07054	0.119036	0.0141849	0.0862969	5.53798	8.60851	0	0	176.426	0	1054.62	290.616	65.4904	156.393
hsa_circ_0000196	chr1:231506307-231509845:-	EGLN1	circBase	257	2	3538	chr1:231503382-231506307|chr1:231509845-231556743	ENSG00000135766.8_2	ENST00000366641.3_1	NM_022051	HEK293, Hs68_RNase, Hs68_control, K562, Huvec, Helas3, H1hesc, Gm12878, Bj, Ag04450, A549, Nhlf, Sknshra	ANNOTATED, CDS, coding, INTERNAL, OVCODE, OVEXON	Jeck2013, Memczak2013, Salzman2013	-3.06987	0.11909	3.91044e-05	0.00212499	8.1774	11.2473	0	164.507	441.064	561.318	1142.5	1671.04	3078.05	3779.5
hsa_circ_0055749	chr2:98124026-98132408:-	ANKRD36B	circBase	1631	6	8382	chr2:98123528-98124026|chr2:98132408-98139788	ENSG00000196912.12_3	ENST00000359901.8_1	NM_025190	H1hesc	ANNOTATED, CDS, coding, INTERNAL, OVCODE, OVEXON	Salzman2013	-3.06759	0.119279	0.0223629	0.112725	4.68887	7.75645	88.5966	0	0	0	175.77	254.289	65.4904	338.852
hsa_circ_0004762	chr8:97847200-97892233:+	PGCP	circBase	416	2	45033	chr8:97797558-97847200|chr8:97892233-97978162	ENSG00000104324.15_3	ENST00000220763.9_1	NM_016134	Hs68_RNase, Hs68_control, K562, Ag04450	ANNOTATED, CDS, coding, INTERNAL, OVCODE, OVEXON	Jeck2013, Salzman2013	-3.06623	0.119392	0.00987128	0.068446	5.54109	8.60732	0	0	88.2128	93.553	0	581.232	523.923	417.048
hsa_circ_0006034	chr5:127474288-127488497:+	SLC12A2	circBase	955	8	14209	chr5:127471500-127474288|chr5:127488497-127493744	ENSG00000064651.13_3	ENST00000262461.6_1	NM_001046	Hs68_RNase, Hs68_control, K562, Hmec, Helas3, Gm12878, Ag04450, A549, Nhek, Mcf7	ANNOTATED, CDS, coding, INTERNAL, OVCODE, OVEXON	Jeck2013, Salzman2013	-3.06413	0.119565	0.000612159	0.0133715	6.76471	9.82885	177.193	0	176.426	93.553	175.77	944.503	1375.3	1094.75
hsa_circ_0005038	chr6:42941740-42942776:-	PEX6	circBase	248	2	1036	chr6:42937725-42941740|chr6:42942776-42946006	ENSG00000124587.13_2	ENST00000304611.12_1	NM_000287	Hs68_RNase, Hs68_control, K562, Huvec, Hepg2, Helas3, H1hesc, Gm12878, Bj, Ag04450, Nhek, Sknshra	ANNOTATED, CDS, coding, INTERNAL, OVCODE, OVEXON	Jeck2013, Salzman2013	-3.04442	0.12121	0.0325195	0.139066	4.60261	7.64703	0	54.8358	0	0	131.827	254.289	261.962	130.328
hsa_circ_0073817	chr5:129019812-129040084:+	ADAMTS19	circBase	648	4	20272	chr5:129015614-129019812|chr5:129040084-129070624	ENSG00000145808.9_2	ENST00000274487.8_2	NM_133638	H1hesc	ANNOTATED, CDS, coding, INTERNAL, OVCODE, OVERLAPTX, OVEXON	Salzman2013	-3.0413	0.121472	0.0332105	0.140138	4.60189	7.64319	0	54.8358	0	0	87.8848	181.635	261.962	234.59
chr10:96253121-96260084:+	chr10:96253121-96260084:+	TBC1D12	CIRCexplorer2	308	3	6963	chr10:96234540-96253121|chr10:96260084-96267023	ENSG00000108239.8_2	ENST00000225235.4_1	NA	NA	NA	NA	-3.03796	0.121754	0.0256964	0.121296	4.69562	7.73358	0	0	0	93.553	175.77	363.27	163.726	130.328
chr15:86227971-86253876:+	chr15:86227971-86253876:+	AKAP13	CIRCexplorer2	443	4	25905	chr15:86225443-86227971|chr15:86253876-86259018	ENSG00000170776.21_4	ENST00000394518.6_1	NA	NA	NA	NA	-3.02739	0.122649	0.0109503	0.0711676	5.53252	8.55991	88.5966	0	88.2128	0	87.8848	290.616	916.866	182.459
hsa_circ_0090740	chrX:53588716-53589890:-	HUWE1	circBase	402	3	1174	chrX:53587377-53588716|chrX:53589890-53590706	ENSG00000086758.15_3	ENST00000612484.4_2	NM_031407	Helas3, H1hesc, Gm12878	ANNOTATED, CDS, coding, INTERNAL, OVCODE, OVEXON	Salzman2013	-3.02708	0.122675	6.49108e-05	0.00301294	7.39467	10.4218	265.79	329.015	0	0	747.021	1235.12	1768.24	1694.26
hsa_circ_0008950	chr19:14568842-14569187:+	PKN1	circBase	254	2	345	chr19:14562835-14568842|chr19:14569187-14574478	ENSG00000123143.12_3	ENST00000585839.5_1	NM_002741	Hs68_RNase, Hs68_control, K562, H1hesc, Gm12878, Bj, A549	ANNOTATED, CDS, coding, INTERNAL, OVCODE, OVEXON	Jeck2013, Salzman2013	-3.02233	0.12308	0.00841263	0.0624778	5.46493	8.48725	0	54.8358	0	93.553	87.8848	363.27	392.942	547.376
chr6:109977958-109996959:-	chr6:109977958-109996959:-	AK9	CIRCexplorer2	770	7	19001	chr6:109965891-109977958|chr6:109996959-110012349	ENSG00000155085.15_2	ENST00000424296.6_1	NA	NA	NA	NA	-3.01837	0.123419	0.0326835	0.139114	4.60244	7.6208	0	54.8358	0	0	219.712	217.962	229.216	104.262
hsa_circ_0005168	chr13:46077378-46085989:+	COG3	circBase	321	3	8611	chr13:46070447-46077378|chr13:46085989-46090277	ENSG00000136152.14_2	ENST00000349995.9_1	NM_031431	Hs68_RNase, Hs68_control, K562, H1hesc, Ag04450, Sknshra	ANNOTATED, CDS, coding, INTERNAL, OVCODE, OVEXON	Jeck2013, Salzman2013	-3.00931	0.124196	0.00422857	0.0394195	5.45903	8.46835	88.5966	54.8358	0	0	175.77	217.962	622.159	364.917
hsa_circ_0024997	chr12:1399017-1481143:+	ERC1	circBase	306	2	82126	chr12:1372331-1399017|chr12:1481143-1517314	ENSG00000082805.19_3	ENST00000543086.7_1	NR_027948	K562, Ag04450, A549, Sknshra	ANNOTATED, INTERNAL, ncRNA, OVCODE, OVEXON	Salzman2013	-3.00882	0.124238	0.0313814	0.135763	4.69004	7.69886	0	0	88.2128	0	43.9424	217.962	163.726	364.917
chr11:14852243-14882912:+	chr11:14852243-14882912:+	PDE3B	CIRCexplorer2	1079	7	30669	chr11:14840755-14852243|chr11:14882912-14889051	ENSG00000152270.8_2	ENST00000282096.8_1	NA	NA	NA	NA	-2.99752	0.125215	0.0372015	0.150358	4.693	7.69052	0	0	88.2128	0	439.424	217.962	32.7452	130.328
chr2:148936268-148990964:+	chr2:148936268-148990964:+	MBD5	CIRCexplorer2	245	2	54696	chr2:148779253-148936268|chr2:148990964-149099782	ENSG00000204406.12_3	ENST00000407073.5_2	NA	NA	NA	NA	-2.99464	0.125466	0.000949573	0.0170617	5.89742	8.89205	0	164.507	0	0	439.424	399.597	458.433	573.441
hsa_circ_0000914	chr19:18648410-18649246:-	FKBP8	circBase	394	2	836	chr19:18644157-18648410|chr19:18649246-18650180	ENSG00000105701.15_3	ENST00000597960.7_3	NM_012181	cd_19, cd_34, neutr	ANNOTATED, CDS, coding, INTERNAL	Memczak2013	-2.98496	0.12631	0.0069907	0.0558254	5.46089	8.44584	88.5966	54.8358	0	0	263.654	326.943	491.178	286.721
hsa_circ_0024605	chr11:120276826-120280159:+	ARHGEF12	circBase	167	3	3333	chr11:120207984-120276826|chr11:120280159-120291461	ENSG00000196914.8_2	ENST00000397843.6_2	NM_015313	K562, H1hesc, Gm12878, Bj, Ag04450, A549, Nhek, Sknshra	ANNOTATED, CDS, coding, INTERNAL, OVCODE, OVERLAPTX, OVEXON	Salzman2013	-2.96797	0.127806	0.0349929	0.144915	4.6887	7.65667	88.5966	0	0	0	219.712	108.981	327.452	130.328
chr2:10740978-10784498:-	chr2:10740978-10784498:-	NOL10	CIRCexplorer2	449	5	43520	chr2:10729877-10740978|chr2:10784498-10794606	ENSG00000115761.15_2	ENST00000345985.7_1	NA	NA	NA	NA	-2.94722	0.129658	0.0288319	0.128052	4.58204	7.52926	0	54.8358	0	0	395.482	254.289	32.7452	52.131
hsa_circ_0076947	chr6:69723929-69759238:+	BAI3	circBase	404	4	35309	chr6:69703854-69723929|chr6:69759238-69772825	ENSG00000135298.13_2	ENST00000370598.5_1	NM_001704	K562, Sknshra	ANNOTATED, CDS, coding, INTERNAL, OVCODE, OVEXON	Salzman2013	-2.94682	0.129693	0.000859474	0.0163144	6.30283	9.24965	0	164.507	88.2128	0	922.79	326.943	785.885	390.983
hsa_circ_0009117	chr1:8555122-8674745:-	RERE	circBase	708	7	119623	chr1:8526083-8555122|chr1:8674745-8684368	ENSG00000142599.17_4	ENST00000337907.7_3	NM_012102	Hs68_RNase, Hs68_control, Nhek, K562, Huvec, Hsmm, Hepg2, Helas3, H1hesc, Gm12878, Bj, Ag04450, A549, Nhlf, Sknshra, Mcf7	ANNOTATED, CDS, coding, INTERNAL, OVCODE, OVEXON	Jeck2013, Salzman2013	-2.9384	0.130453	0.0418341	0.161082	4.70163	7.64003	0	0	0	93.553	43.9424	217.962	130.981	364.917
hsa_circ_0000348	chr11:92085261-92088570:+	FAT3	circBase	3309	1	3309	None|chr11:92088570-92257799	ENSG00000165323.15_2	ENST00000409404.6_1	NM_001008781	HEK293	ANNOTATED, CDS, coding, UTR5	Memczak2013	-2.92873	0.13133	0.000829295	0.0163144	8.48381	11.4125	354.386	109.672	970.341	0	527.309	5812.32	2947.07	1590
hsa_circ_0005037	chr21:46548316-46554747:+	ADARB1	circBase	290	2	6431	chr21:46493818-46548316|chr21:46554747-46556995	ENSG00000197381.15_3	ENST00000462214.5_1	NR_027673	Hs68_RNase, Hs68_control, Nhek, K562, Huvec, Hsmm, Hepg2, Helas3, H1hesc, Gm12878, Bj, Ag04450, A549, Sknshra, Mcf7	ANNOTATED, INTERNAL, ncRNA, OVEXON	Jeck2013, Salzman2013	-2.92636	0.131546	0.00116552	0.0191773	6.6724	9.59876	0	109.672	176.426	93.553	43.9424	799.195	1113.34	1094.75
chr14:90390856-90398971:-	chr14:90390856-90398971:-	EFCAB11	CIRCexplorer2	358	3	8115	chr14:90263668-90390856|chr14:90398971-90416440	ENSG00000140025.15_3	ENST00000557685.5_1	NA	NA	NA	NA	-2.9205	0.132081	0.019353	0.104151	4.5959	7.5164	0	54.8358	0	0	219.712	290.616	130.981	78.1966
chr9:132662243-132671278:-	chr9:132662243-132671278:-	FNBP1	CIRCexplorer2	502	4	9035	chr9:132658275-132662243|chr9:132671278-132678244	ENSG00000187239.16_2	ENST00000446176.6_1	NA	NA	NA	NA	-2.91541	0.132548	0.0321575	0.138582	4.69527	7.61068	0	0	0	93.553	219.712	217.962	196.471	130.328
hsa_circ_0075143	chr5:176468126-176471534:+	ZNF346	circBase	342	3	3408	chr5:176449914-176468126|chr5:176471534-176477751	ENSG00000113761.11_3	ENST00000358149.7_2	NM_012279	Gm12878, A549	ANNOTATED, CDS, coding, INTERNAL, OVCODE, OVEXON	Salzman2013	-2.91445	0.132636	0.0333416	0.140426	4.68784	7.60229	88.5966	0	0	0	175.77	108.981	229.216	234.59
chr20:34302106-34320057:-	chr20:34302106-34320057:-	RBM39	CIRCexplorer2	995	8	17951	chr20:34301018-34302106|chr20:34320057-34322107	ENSG00000131051.22_3	ENST00000639702.1_1	NA	NA	NA	NA	-2.89867	0.134095	0.0319575	0.137987	4.68709	7.58577	88.5966	0	0	0	175.77	217.962	196.471	156.393
hsa_circ_0000604	chr15:59179173-59179739:-	SLTM	circBase	460	2	566	chr15:59175985-59179173|chr15:59179739-59180583	ENSG00000137776.16_2	ENST00000380516.6_1	NM_024755	cd_19, Hs68_RNase, Hs68_control	ANNOTATED, CDS, coding, INTERNAL, OVCODE, OVEXON	Jeck2013, Memczak2013	-2.88928	0.134971	0.00284659	0.0305415	5.94905	8.83833	88.5966	109.672	0	0	395.482	653.886	261.962	495.245
hsa_circ_0056810	chr2:160025760-160027316:+	TANC1	circBase	405	2	1556	chr2:160020057-160025760|chr2:160027316-160028631	ENSG00000115183.14_3	ENST00000263635.7_1	NM_033394	Nhek, Huvec, Helas3, Ag04450, A549, Sknshra	ANNOTATED, CDS, coding, INTERNAL, OVCODE, OVEXON	Salzman2013	-2.88864	0.135031	0.00683784	0.054999	5.45783	8.34647	0	54.8358	88.2128	0	87.8848	326.943	294.707	547.376
hsa_circ_0008902	chr13:28830428-28835595:+	PAN3	circBase	411	3	5167	chr13:28794515-28830428|chr13:28835595-28840851	ENSG00000152520.13_3	ENST00000503791.5_1	NM_175854	Hs68_RNase, Hs68_control, Nhek, K562, Huvec, Hepg2, Helas3, H1hesc, Gm12878, Bj, Ag04450, A549, Sknshra, Mcf7	ANNOTATED, CDS, coding, INTERNAL, OVCODE, OVEXON	Jeck2013, Salzman2013	-2.88266	0.135592	0.0254786	0.121296	4.58654	7.4692	0	54.8358	0	0	395.482	36.327	163.726	104.262
hsa_circ_0091304	chrX:107838738-107840798:+	COL4A5	circBase	356	3	2060	chrX:107834874-107838738|chrX:107840798-107841931	ENSG00000188153.12_3	ENST00000328300.10_2	NM_033380	Huvec, H1hesc, Ag04450, Mcf7	ANNOTATED, CDS, coding, INTERNAL, OVCODE, OVERLAPTX, OVEXON	Salzman2013	-2.83275	0.140365	0.0190453	0.102992	5.36944	8.20219	0	109.672	0	0	0	472.251	196.471	469.179
hsa_circ_0004912	chr3:52446826-52448603:+	PHF7	circBase	255	3	1777	chr3:52445263-52446826|chr3:52448603-52453848	ENSG00000010318.20_3	ENST00000327906.7_1	NM_016483	Hs68_RNase, Hs68_control, K562, Helas3, H1hesc, Bj, Ag04450, Sknshra	ANNOTATED, CDS, coding, INTERNAL, OVCODE, OVEXON, UTR5	Jeck2013, Salzman2013	-2.81523	0.142079	0.000112416	0.00447255	7.8722	10.6874	265.79	54.8358	88.2128	561.318	1406.16	1162.46	1931.97	2059.18
hsa_circ_0027464	chr12:69044179-69048032:+	RAP1B	circBase	267	3	3853	chr12:69042561-69044179|chr12:69048032-69050085	ENSG00000127314.17_3	ENST00000250559.13_1	NM_015646	K562, H1hesc	ANNOTATED, CDS, coding, INTERNAL, OVCODE, OVEXON	Salzman2013	-2.79593	0.143993	0.00866883	0.0635466	5.45803	8.25397	88.5966	54.8358	0	0	615.194	181.635	130.981	286.721
hsa_circ_0001158	chr20:37612341-37623523:+	DHX35	circBase	375	5	11182	chr20:37601294-37612341|chr20:37623523-37630372	ENSG00000101452.14_3	ENST00000373325.6_1	NR_033905	HEK293, cd_34, Hs68_RNase, Hs68_control, K562, Helas3, H1hesc, Gm12878, Bj, Ag04450	ANNOTATED, INTERNAL, ncRNA, OVCODE, OVEXON	Jeck2013, Memczak2013, Salzman2013	-2.71255	0.15256	0.0188567	0.10247	5.46237	8.17492	0	54.8358	0	93.553	0	254.289	360.197	495.245
chr16:24762046-24803138:+	chr16:24762046-24803138:+	TNRC6A	CIRCexplorer2	3122	4	41092	chr16:24741621-24762046|chr16:24803138-24804793	ENSG00000090905.18_3	ENST00000315183.11_2	NA	NA	NA	NA	-2.70867	0.152971	0.00225321	0.0275833	6.98603	9.69469	0	54.8358	264.638	187.106	131.827	908.176	1211.57	1016.56
chr2:40387904-40404995:-	chr2:40387904-40404995:-	SLC8A1	CIRCexplorer2	353	4	17091	chr2:40366816-40387904|chr2:40404995-40655612	ENSG00000183023.18_3	ENST00000406785.6_1	NA	NA	NA	NA	-2.70218	0.153661	0.0216391	0.110832	5.53416	8.23634	0	0	88.2128	93.553	87.8848	544.905	229.216	312.786
hsa_circ_0000702	chr16:53288349-53308214:+	CHD9	circBase	1106	7	19865	chr16:53283978-53288349|chr16:53308214-53319507	ENSG00000177200.16_3	ENST00000447540.5_2	NM_025134	cd_34, Helas3, H1hesc, Gm12878, Sknshra	ANNOTATED, CDS, coding, INTERNAL	Memczak2013, Salzman2013	-2.70215	0.153664	0.0037395	0.0362243	6.77821	9.48036	0	0	176.426	280.659	1450.1	435.924	425.688	547.376
hsa_circ_0014591	chr1:155447676-155491409:-	ASH1L	circBase	5083	2	43733	chr1:155429689-155447676|chr1:155491409-155531943	ENSG00000116539.12_3	ENST00000368346.7_1	NM_018489	Nhek, H1hesc, A549	ANNOTATED, CDS, coding, INTERNAL, OVCODE, OVERLAPTX, OVEXON, UTR5	Salzman2013	-2.69214	0.154733	0.0164726	0.0932635	5.52228	8.21442	88.5966	0	88.2128	0	175.77	435.924	261.962	286.721
hsa_circ_0049487	chr19:11657489-11657784:+	CNN1	circBase	205	2	295	chr19:11652012-11657489|chr19:11657784-11658611	ENSG00000130176.7_2	ENST00000252456.6_1	NM_001299	K562, Bj, Ag04450	ANNOTATED, CDS, coding, INTERNAL, OVCODE, OVEXON	Salzman2013	-2.67561	0.156517	0.0100357	0.0686151	6.46638	9.14199	265.79	0	88.2128	0	0	544.905	622.159	1042.62
hsa_circ_0007178	chr7:140476711-140508795:-	BRAF	circBase	1190	10	32084	chr7:140454033-140476711|chr7:140508795-140534408	ENSG00000157764.12_3	ENST00000288602.10_1	NM_004333	Hs68_RNase, Hs68_control, K562, Hepg2, Helas3, H1hesc, Gm12878, Bj, Ag04450, A549, Sknshra	ANNOTATED, CDS, coding, INTERNAL, OVCODE, OVEXON	Jeck2013, Salzman2013	-2.6568	0.15857	0.0183584	0.100994	5.53755	8.19436	0	0	0	187.106	307.597	326.943	229.216	286.721
chr3:32576002-32587457:-	chr3:32576002-32587457:-	DYNC1LI1	CIRCexplorer2	748	5	11455	chr3:32574589-32576002|chr3:32587457-32611837	ENSG00000144635.8_2	ENST00000273130.8_1	NA	NA	NA	NA	-2.6568	0.158571	0.00366592	0.0356667	6.30107	8.95787	88.5966	164.507	0	0	219.712	799.195	523.923	417.048
hsa_circ_0034880	chr15:43164808-43170882:-	TTBK2	circBase	284	2	6074	chr15:43132631-43164808|chr15:43170882-43212635	ENSG00000128881.16_4	ENST00000267890.10_4	NM_173500	K562	ANNOTATED, CDS, coding, INTERNAL, OVCODE, OVEXON, UTR5	Salzman2013	-2.6522	0.159077	0.00312721	0.0322566	6.34911	9.00131	177.193	109.672	0	0	395.482	835.522	622.159	182.459
hsa_circ_0005899	chr1:235993525-235996967:-	LYST	circBase	289	2	3442	chr1:235976361-235993525|chr1:235996967-236030142	ENSG00000143669.13_3	ENST00000389793.6_1	NM_000081	Hs68_RNase, Hs68_control	ANNOTATED, CDS, coding, INTERNAL, OVCODE, OVEXON, UTR5	Jeck2013	-2.63291	0.161218	0.00302721	0.0313703	6.75983	9.39274	88.5966	0	264.638	93.553	1054.62	581.232	392.942	651.638
chr17:67151159-67152066:-	chr17:67151159-67152066:-	ABCA10	CIRCexplorer2	239	2	907	chr17:67150467-67151159|chr17:67152066-67152972	ENSG00000154263.17_3	ENST00000269081.8_1	NA	NA	NA	NA	-2.61127	0.163655	0.000213461	0.00699398	8.83119	11.4425	265.79	219.343	882.128	467.765	5976.17	1380.43	1702.75	2085.24
hsa_circ_0007664	chr10:32306070-32308887:-	KIF5B	circBase	557	5	2817	chr10:32304587-32306070|chr10:32308887-32309949	ENSG00000170759.10_2	ENST00000302418.4_1	NM_004521	Hs68_RNase, Hs68_control	ANNOTATED, CDS, coding, INTERNAL, OVCODE, OVEXON	Jeck2013	-2.6091	0.163902	0.0277621	0.126979	5.52853	8.13763	88.5966	0	88.2128	0	87.8848	181.635	261.962	547.376
hsa_circ_0084143	chr8:42761315-42798588:+	HOOK3	circBase	343	4	37273	chr8:42752331-42761315|chr8:42798588-42805530	ENSG00000168172.8_3	ENST00000307602.8_1	NM_032410	Nhek, K562, Huvec, Hepg2, Bj, Ag04450, A549, Sknshra	ANNOTATED, CDS, coding, INTERNAL, OVCODE, OVERLAPTX, OVEXON	Salzman2013	-2.60279	0.16462	0.000650552	0.0140721	7.16487	9.76766	177.193	109.672	88.2128	187.106	703.078	1307.77	458.433	990.49
hsa_circ_0089076	chr9:132719638-132757237:-	FNBP1	circBase	489	5	37599	chr9:132691974-132719638|chr9:132757237-132805230	ENSG00000187239.16_2	ENST00000446176.6_1	NM_015033	Ag04450, Sknshra	ANNOTATED, CDS, coding, INTERNAL, OVCODE, OVEXON	Salzman2013	-2.59088	0.165985	0.0136763	0.0846409	5.93081	8.52169	0	109.672	88.2128	0	0	363.27	622.159	443.114
hsa_circ_0004593	chr11:77336007-77340944:-	CLNS1A	circBase	347	3	4937	chr11:77333718-77336007|chr11:77340944-77348634	ENSG00000074201.8_2	ENST00000525428.5_1	NM_001293	Hs68_RNase, Hs68_control	ANNOTATED, CDS, coding, INTERNAL, OVCODE, OVEXON	Jeck2013	-2.58309	0.166883	0.0214218	0.110226	5.39512	7.97821	0	109.672	0	0	219.712	290.616	294.707	182.459
hsa_circ_0006837	chr1:8555122-8617582:-	RERE	circBase	582	6	62460	chr1:8526083-8555122|chr1:8617582-8674619	ENSG00000142599.17_4	ENST00000337907.7_3	NM_012102	Hs68_RNase, Hs68_control, K562, Hepg2, Helas3, H1hesc, Gm12878, Bj, Ag04450, A549, Sknshra	ANNOTATED, CDS, coding, INTERNAL, OVCODE, OVEXON	Jeck2013, Salzman2013	-2.58085	0.167142	0.000711341	0.0146747	7.65688	10.2377	531.58	164.507	0	93.553	527.309	1198.79	1309.81	1746.39
hsa_circ_0005882	chr2:168920009-168986268:-	STK39	circBase	402	6	66259	chr2:168873605-168920009|chr2:168986268-168994597	ENSG00000198648.10_3	ENST00000355999.4_1	NM_013233	Hs68_RNase, Hs68_control	ANNOTATED, CDS, coding, INTERNAL, OVCODE, OVEXON	Jeck2013	-2.5747	0.167857	0.00037617	0.00997746	8.58448	11.1592	797.37	274.179	176.426	280.659	439.424	3160.45	2816.09	2684.75
hsa_circ_0003234	chr11:13435076-13466728:-	BTBD10	circBase	865	5	31652	chr11:13427403-13435076|chr11:13466728-13484638	ENSG00000148925.10_3	ENST00000278174.9_1	NM_032320	Hs68_RNase, Hs68_control, K562, Hepg2, Gm12878, Bj, Ag04450, A549, Nhek, Sknshra	ANNOTATED, CDS, coding, INTERNAL, OVCODE, OVEXON, UTR5	Jeck2013, Salzman2013	-2.56954	0.168458	0.00436691	0.0405395	6.66704	9.23658	0	109.672	264.638	0	175.77	435.924	1080.59	677.704
hsa_circ_0077736	chr6:118832460-118887479:-	CEP85L	circBase	1025	3	55019	chr6:118813028-118832460|chr6:118887479-118953615	ENSG00000111860.13_4	ENST00000368491.7_3	NM_001042475	K562, Helas3, Ag04450, A549, Sknshra	ANNOTATED, CDS, coding, INTERNAL, OVCODE, OVERLAPTX, OVEXON	Salzman2013	-2.55255	0.170453	0.0244011	0.118444	5.38968	7.94224	0	109.672	0	0	175.77	217.962	163.726	390.983
chr6:17825998-17834302:-	chr6:17825998-17834302:-	KIF13A	CIRCexplorer2	631	5	8304	chr6:17817464-17825998|chr6:17834302-17837108	ENSG00000137177.19_3	ENST00000378814.9_1	NA	NA	NA	NA	-2.54225	0.171675	0.0164927	0.0932635	5.45965	8.0019	88.5966	54.8358	0	0	219.712	363.27	130.981	286.721
hsa_circ_0067344	chr3:130851588-130852800:+	NEK11	circBase	192	2	1212	chr3:130828765-130851588|chr3:130852800-130881251	ENSG00000114670.13_2	ENST00000510769.5_2	NM_024800	Hepg2, Bj, Ag04450, Sknshra	ANNOTATED, CDS, coding, INTERNAL, OVCODE, OVEXON	Salzman2013	-2.54137	0.17178	0.00908546	0.0652981	6.44876	8.99012	177.193	0	176.426	0	263.654	399.597	785.885	547.376
chr2:40366540-40392124:-	chr2:40366540-40392124:-	SLC8A1	CIRCexplorer2	507	3	25584	chr2:40342769-40366540|chr2:40392124-40401964	ENSG00000183023.18_3	ENST00000406785.6_1	NA	NA	NA	NA	-2.5242	0.173836	0.0494119	0.178934	5.5561	8.08031	0	0	0	187.106	0	290.616	360.197	390.983
hsa_circ_0000994	chr2:40655612-40657444:-	SLC8A1	circBase	1832	1	1832	chr2:40404995-40655612|chr2:40657444-40679043	ENSG00000183023.18_3	ENST00000406785.6_1	NM_021097	cd_19, cd_34, Nhek, Hsmm, Hmec, Gm12878, Bj, Ag04450, A549, Sknshra	ANNOTATED, CDS, coding, UTR5	Memczak2013, Salzman2013	-2.51322	0.175164	0.000131006	0.00489472	10.5162	13.0295	974.563	712.865	1676.04	2525.93	1889.52	8355.22	10969.6	12172.6
chr6:10894099-10898348:+	chr6:10894099-10898348:+	AL024498.2	CIRCexplorer2	363	3	4249	chr6:10891814-10894099|chr6:10898348-10899056	ENSG00000272162.1_4	ENST00000480294.1_1	NA	NA	NA	NA	-2.51312	0.175176	0.0288556	0.128052	5.45604	7.96916	88.5966	54.8358	0	0	571.251	108.981	163.726	156.393
hsa_circ_0005232	chr2:40655612-40657441:-	SLC8A1	circBase	1829	1	1829	chr2:40405633-40655612|chr2:40657441-40739488	ENSG00000183023.18_3	ENST00000403092.5_1	NM_021097	Hs68_RNase, Hs68_control	ALT_ACCEPTOR, CDS, coding, INTERNAL, OVCODE, OVEXON, UTR5	Jeck2013	-2.50156	0.176585	0.000540977	0.0125594	8.20093	10.7025	265.79	109.672	264.638	561.318	527.309	2106.97	2030.2	1954.91
hsa_circ_0007941	chr2:175779785-175816930:-	CHN1	circBase	241	4	37145	chr2:175742856-175779785|chr2:175816930-175869621	ENSG00000128656.13_3	ENST00000409900.7_1	NM_001822	Hs68_RNase, Hs68_control, Hepg2, Helas3, H1hesc, Bj, A549, Sknshra	ANNOTATED, CDS, coding, INTERNAL, OVCODE, OVEXON	Jeck2013, Salzman2013	-2.48415	0.17873	0.0219447	0.111628	5.45852	7.94266	0	54.8358	88.2128	0	175.77	363.27	130.981	286.721
hsa_circ_0013164	chr1:93029198-93170301:-	EVI5	circBase	1837	15	141103	chr1:92979527-93029198|chr1:93170301-93201954	ENSG00000067208.14_3	ENST00000370331.5_1	NM_005665	K562	ANNOTATED, CDS, coding, INTERNAL, OVCODE, OVERLAPTX, OVEXON	Salzman2013	-2.48395	0.178754	0.00161206	0.0234749	7.71866	10.2026	354.386	54.8358	441.064	0	351.539	1271.45	1506.28	1537.87
chr2:201721404-201726585:-	chr2:201721404-201726585:-	CLK1	CIRCexplorer2	1057	8	5181	chr2:201719809-201721404|chr2:201726585-201729286	ENSG00000013441.15_2	ENST00000321356.8_1	NA	NA	NA	NA	-2.47878	0.179396	0.00840991	0.0624778	6.56126	9.04003	0	219.343	88.2128	0	87.8848	690.214	261.962	1016.56
hsa_circ_0042471	chr17:20921254-20924539:-	USP22	circBase	386	3	3285	chr17:20919212-20921254|chr17:20924539-20931854	ENSG00000124422.11_2	ENST00000261497.8_1	NM_015276	K562, Hepg2, Helas3, H1hesc, Ag04450, A549, Sknshra, Mcf7	ANNOTATED, CDS, coding, INTERNAL, OVCODE, OVEXON	Salzman2013	-2.47245	0.180185	0.049905	0.17935	5.55059	8.02303	0	0	0	187.106	43.9424	435.924	294.707	234.59
hsa_circ_0002140	chr10:31749965-31750166:+	ZEB1	circBase	201	1	201	chr10:31676195-31749965|chr10:31750166-31784704	ENSG00000148516.21_3	ENST00000488625.6_1	NM_001128128	Hs68_RNase, Hs68_control, Ag04450	ANNOTATED, CDS, coding, INTERNAL, OVCODE, OVEXON	Jeck2013, Salzman2013	-2.4632	0.181344	0.0409585	0.15843	5.52399	7.98718	88.5966	0	88.2128	0	131.827	217.962	261.962	364.917
hsa_circ_0006911	chr2:48725631-48738607:+	PPP1R21	circBase	621	5	12976	chr2:48722910-48725631|chr2:48738607-48741853	ENSG00000162869.15_3	ENST00000416913.5_1	NR_024188	Hs68_RNase, Hs68_control, Sknshra	ANNOTATED, INTERNAL, ncRNA, OVCODE, OVEXON	Jeck2013, Salzman2013	-2.4549	0.18239	0.00828393	0.0622479	6.3562	8.8111	0	109.672	88.2128	93.553	351.539	726.541	360.197	338.852
hsa_circ_0003544	chr5:130857082-130883883:-	RAPGEF6	circBase	276	2	26801	chr5:130846184-130857082|chr5:130883883-130897670	ENSG00000158987.20_3	ENST00000509018.5_1	NM_001164386	Hs68_RNase, Hs68_control, K562, Huvec, Helas3, H1hesc, Gm12878, Ag04450, A549, Sknshra	ANNOTATED, CDS, coding, INTERNAL, OVCODE, OVEXON	Jeck2013, Salzman2013	-2.42557	0.186136	0.0160996	0.0931336	6.40729	8.83286	88.5966	54.8358	88.2128	93.553	0	472.251	785.885	521.31
hsa_circ_0019773	chr10:104632204-104634418:+	C10orf32-AS3MT	circBase	358	3	2214	chr10:104629968-104632204|chr10:104634418-104636710	ENSG00000270316.1_3	ENST00000299353.6_1	NR_037644	K562, Sknshra	ANNOTATED, INTERNAL, ncRNA, OVCODE, OVEXON	Salzman2013	-2.41998	0.186859	0.0256276	0.121296	5.45934	7.87931	0	54.8358	88.2128	0	307.597	217.962	163.726	234.59
hsa_circ_0021089	chr11:8457040-8486369:-	STK33	circBase	807	8	29329	chr11:8435239-8457040|chr11:8486369-8494709	ENSG00000130413.15_3	ENST00000447869.5_1	NM_030906	Ag04450	ANNOTATED, CDS, coding, INTERNAL, OVCODE, OVERLAPTX, OVEXON	Salzman2013	-2.41457	0.18756	0.0130747	0.0814912	7.31099	9.72557	0	383.851	176.426	0	0	762.868	1408.04	1172.95
chr10:96256811-96282210:+	chr10:96256811-96282210:+	TBC1D12	CIRCexplorer2	706	7	25399	chr10:96253204-96256811|chr10:96282210-96290958	ENSG00000108239.8_2	ENST00000225235.4_1	NA	NA	NA	NA	-2.41369	0.187676	0.0256777	0.121296	5.46592	7.8796	0	54.8358	0	93.553	263.654	181.635	294.707	182.459
hsa_circ_0024604	chr11:120276826-120278532:+	ARHGEF12	circBase	110	2	1706	chr11:120207984-120276826|chr11:120278532-120291461	ENSG00000196914.8_2	ENST00000356641.7_2	NM_015313	K562, Huvec, Hepg2, Helas3, H1hesc, Gm12878, Bj, Ag04450, A549, Nhek, Sknshra	ANNOTATED, CDS, coding, INTERNAL, OVCODE, OVERLAPTX, OVEXON	Salzman2013	-2.40661	0.188598	0.00227921	0.027749	7.04691	9.45352	177.193	274.179	0	0	703.078	617.559	622.159	834.097
hsa_circ_0066535	chr3:71739160-71748859:-	EIF4E3	circBase	379	4	9699	chr3:71733879-71739160|chr3:71748859-71759562	ENSG00000163412.12_2	ENST00000425534.7_1	NM_001134649	Ag04450	ANNOTATED, CDS, coding, INTERNAL, OVCODE, OVEXON, UTR5	Salzman2013	-2.40604	0.188673	0.00157882	0.0232955	8.01064	10.4167	0	493.522	0	467.765	1362.21	799.195	1211.57	2059.18
chr3:183361267-183382827:+	chr3:183361267-183382827:+	KLHL24	CIRCexplorer2	1348	4	21560	chr3:183353581-183361267|chr3:183382827-183388821	ENSG00000114796.15_2	ENST00000242810.10_1	NA	NA	NA	NA	-2.40392	0.188951	0.0481202	0.17547	5.37699	7.78091	0	109.672	0	0	263.654	290.616	261.962	52.131
hsa_circ_0001264	chr3:8977554-8983488:-	RAD18	circBase	623	3	5934	chr3:8955404-8977554|chr3:8983488-8988903	ENSG00000070950.9_3	ENST00000264926.6_1	NM_020165	HEK293, cd_19, Hs68_RNase, Hs68_control	ANNOTATED, CDS, coding, INTERNAL, OVCODE, OVEXON	Jeck2013, Memczak2013	-2.40142	0.189278	0.0289095	0.128052	5.46501	7.86643	0	54.8358	0	93.553	307.597	326.943	130.981	156.393
hsa_circ_0004689	chr1:185183638-185200840:+	SWT1	circBase	469	3	17202	chr1:185175895-185183638|chr1:185200840-185240454	ENSG00000116668.12_3	ENST00000367501.7_2	NM_017673	Hs68_RNase, Hs68_control, Nhek, K562, Gm12878, Sknshra	ANNOTATED, CDS, coding, INTERNAL, OVCODE, OVEXON	Jeck2013, Salzman2013	-2.37998	0.192112	0.00672854	0.0543159	6.98488	9.36486	265.79	54.8358	0	187.106	1230.39	326.943	556.668	521.31
hsa_circ_0000825	chr18:8718421-8720494:+	CCDC165	circBase	384	2	2073	chr18:8706711-8718421|chr18:8720494-8777830	ENSG00000168502.17_3	ENST00000306329.15_1	NM_015210	cd_34, Hs68_RNase, Hs68_control, K562, H1hesc, Bj, Ag04450, A549	ANNOTATED, CDS, coding, INTERNAL, OVCODE, OVEXON, UTR5	Jeck2013, Memczak2013, Salzman2013	-2.37218	0.193153	0.00119894	0.0191773	10.2933	12.6655	1063.16	822.537	2381.75	748.424	483.366	8573.18	8644.73	8236.7
hsa_circ_0002743	chr11:117150623-117150975:+	RNF214	circBase	186	2	352	chr11:117117664-117150623|chr11:117150975-117152029	ENSG00000167257.10_3	ENST00000300650.8_2	NM_001077239	Hs68_RNase, Hs68_control, K562, Sknshra	ANNOTATED, CDS, coding, INTERNAL, OVCODE, OVEXON	Jeck2013, Salzman2013	-2.37095	0.193318	0.00985644	0.068446	6.76933	9.14028	354.386	0	0	93.553	307.597	399.597	753.14	755.9
hsa_circ_0007052	chr2:122363276-122363756:-	CLASP1	circBase	480	1	480	chr2:122287901-122363276|chr2:122363756-122406947	ENSG00000074054.17_3	ENST00000263710.8_1	NM_015282	Hs68_RNase, Hs68_control, Nhek, K562, Hepg2, Helas3, H1hesc, Gm12878, Bj, Ag04450, A549	ANNOTATED, CDS, coding, INTERNAL, OVCODE, OVEXON, UTR5	Jeck2013, Salzman2013	-2.36333	0.194343	0.00216891	0.026698	7.32301	9.68633	177.193	164.507	176.426	93.553	395.482	472.251	884.12	1485.73
chr18:42529845-42533305:+	chr18:42529845-42533305:+	SETBP1	CIRCexplorer2	3460	1	3460	chr18:42449248-42529845|chr18:42533305-42618449	ENSG00000152217.16_3	ENST00000282030.5_1	NA	NA	NA	NA	-2.3614	0.194603	0.00066619	0.0142718	8.45607	10.8175	177.193	164.507	793.915	280.659	922.79	2324.93	2030.2	1902.78
hsa_circ_0032261	chr14:67736417-67770316:+	MPP5	circBase	1277	7	33899	chr14:67708250-67736417|chr14:67770316-67779243	ENSG00000072415.8_3	ENST00000261681.8_1	NM_022474	Nhek, K562, Hepg2, Helas3, H1hesc, Gm12878	ANNOTATED, CDS, coding, INTERNAL, OVCODE, OVEXON, UTR5	Salzman2013	-2.32515	0.199553	0.0431764	0.164597	5.46347	7.78863	0	54.8358	0	93.553	307.597	254.289	261.962	52.131
hsa_circ_0056744	chr2:153519116-153525784:-	PRPF40A	circBase	692	6	6668	chr2:153515870-153519116|chr2:153525784-153526744	ENSG00000196504.15_3	ENST00000410080.5_1	NM_017892	K562, Ag04450	ANNOTATED, CDS, coding, INTERNAL, OVCODE, OVEXON	Salzman2013	-2.32324	0.199819	0.0223047	0.112687	5.8766	8.19984	0	164.507	0	0	131.827	472.251	229.216	312.786
hsa_circ_0002926	chr19:5047486-5082515:+	KDM4B	circBase	486	4	35029	chr19:5041262-5047486|chr19:5082515-5110632	ENSG00000127663.14_3	ENST00000611640.4_1	NM_015015	Hs68_RNase, Hs68_control, K562, Huvec, Hepg2, Helas3, H1hesc, Gm12878, Bj, Ag04450, A549, Nhek, Sknshra, Mcf7	ANNOTATED, CDS, coding, INTERNAL, OVCODE, OVEXON	Jeck2013, Salzman2013	-2.29546	0.203704	0.034029	0.142241	5.46555	7.761	0	54.8358	0	93.553	219.712	254.289	163.726	208.524
chr12:80187642-80215970:-	chr12:80187642-80215970:-	PPP1R12A	CIRCexplorer2	1857	14	28328	chr12:80184263-80187642|chr12:80215970-80222099	ENSG00000058272.16_3	ENST00000261207.9_2	NA	NA	NA	NA	-2.29279	0.204081	0.00261526	0.0294282	8.39824	10.691	177.193	712.865	88.2128	280.659	175.77	2324.93	1506.28	2554.42
chr7:76883822-76891624:+	chr7:76883822-76891624:+	CCDC146	CIRCexplorer2	724	5	7802	chr7:76871217-76883822|chr7:76891624-76903010	ENSG00000135205.14_4	ENST00000285871.4_3	NA	NA	NA	NA	-2.29241	0.204135	0.0185375	0.101494	6.45458	8.74699	88.5966	0	264.638	0	219.712	762.868	425.688	286.721
chr2:97907002-97915382:+	chr2:97907002-97915382:+	ANKRD36	CIRCexplorer2	1631	6	8380	chr2:97899608-97907002|chr2:97915382-97915880	ENSG00000135976.17_3	ENST00000461153.6_3	NA	NA	NA	NA	-2.28934	0.204569	0.00557644	0.0477858	7.16187	9.45121	88.5966	109.672	264.638	93.553	527.309	1380.43	327.452	547.376
chr12:19427449-19427917:+	chr12:19427449-19427917:+	PLEKHA5	CIRCexplorer2	468	1	468	chr12:19423139-19427449|chr12:19427917-19436213	ENSG00000052126.14_3	ENST00000429027.6_1	NA	NA	NA	NA	-2.2732	0.20687	0.0398707	0.156892	6.07218	8.34538	0	0	264.638	0	87.8848	181.635	360.197	625.572
hsa_circ_0077548	chr6:108202352-108204350:-	SEC63	circBase	261	2	1998	chr6:108197866-108202352|chr6:108204350-108214685	ENSG00000025796.13_2	ENST00000369002.8_1	NM_007214	K562, Ag04450	ANNOTATED, CDS, coding, INTERNAL, OVCODE, OVERLAPTX, OVEXON	Salzman2013	-2.26776	0.207653	0.0271003	0.125529	6.47158	8.73934	88.5966	0	0	280.659	351.539	508.578	622.159	208.524
hsa_circ_0002506	chr15:72324834-72338975:-	MYO9A	circBase	1006	2	14141	chr15:72320134-72324834|chr15:72338975-72410020	ENSG00000066933.15_3	ENST00000356056.9_1	NM_006901	Hs68_RNase, Hs68_control, Hsmm, H1hesc, Gm12878, Bj, Ag04450	ANNOTATED, CDS, coding, INTERNAL, OVCODE, OVEXON, UTR5	Jeck2013, Salzman2013	-2.25607	0.209341	0.00947636	0.0666036	6.99191	9.24798	0	54.8358	88.2128	374.212	615.194	508.578	818.63	469.179
hsa_circ_0005132	chr8:1824736-1833873:+	ARHGEF10	circBase	503	4	9137	chr8:1817416-1824736|chr8:1833873-1841734	ENSG00000104728.15_4	ENST00000349830.7_1	NM_014629	Hs68_RNase, Hs68_control	ANNOTATED, CDS, coding, INTERNAL, OVCODE, OVEXON	Jeck2013	-2.24636	0.210755	0.0231008	0.11566	6.22501	8.47137	0	219.343	0	0	527.309	145.308	229.216	495.245
hsa_circ_0006470	chr1:12061457-12062160:+	MFN2	circBase	344	3	703	chr1:12059152-12061457|chr1:12062160-12064048	ENSG00000116688.16_2	ENST00000444836.5_1	NM_014874	Hs68_RNase, Hs68_control, K562, Hepg2, Helas3, H1hesc, Gm12878, Bj, Ag04450, Sknshra	ANNOTATED, CDS, coding, INTERNAL, OVCODE, OVEXON	Jeck2013, Salzman2013	-2.23387	0.212588	0.0117142	0.0752138	6.67337	8.90724	0	109.672	176.426	93.553	175.77	363.27	818.63	521.31
hsa_circ_0005600	chr17:57430575-57430887:+	YPEL2	circBase	312	1	312	chr17:57409185-57430575|chr17:57430887-57465687	ENSG00000175155.8_3	ENST00000312655.8_1	NM_001005404	Hs68_RNase, Hs68_control	ANNOTATED, CDS, coding, INTERNAL, OVCODE, OVEXON, UTR5	Jeck2013	-2.22041	0.214581	0.0021035	0.0263292	8.49233	10.7127	177.193	109.672	529.277	654.871	571.251	1997.99	1800.99	2293.77
hsa_circ_0018069	chr10:30315031-30318795:-	KIAA1462	circBase	3764	1	3764	chr10:30306846-30315031|chr10:30318795-30336460	ENSG00000165757.8_3	ENST00000375377.1_1	NM_020848	Bj, Ag04450, A549	ANNOTATED, CDS, coding, INTERNAL, OVCODE, OVEXON	Salzman2013	-2.21734	0.215037	0.037252	0.150358	5.92928	8.14662	0	109.672	88.2128	0	43.9424	108.981	654.904	286.721
chr2:168869143-168873605:-	chr2:168869143-168873605:-	STK39	CIRCexplorer2	122	2	4462	chr2:168821236-168869143|chr2:168873605-168920009	ENSG00000198648.10_3	ENST00000487143.5_1	NA	NA	NA	NA	-2.2139	0.215551	0.0125905	0.0793483	6.58087	8.79477	0	219.343	0	93.553	351.539	290.616	687.649	417.048
hsa_circ_0000925	chr19:33406242-33417179:-	CEP89	circBase	485	4	10937	chr19:33392318-33406242|chr19:33417179-33417839	ENSG00000121289.17_3	ENST00000305768.9_3	NM_032816	HEK293, cd_19, Hs68_RNase, Hs68_control, Ag04450, Sknshra	ANNOTATED, CDS, coding, INTERNAL, OVCODE, OVEXON	Jeck2013, Memczak2013, Salzman2013	-2.20391	0.217049	0.00821056	0.0622479	6.85825	9.06215	88.5966	219.343	0	93.553	527.309	290.616	556.668	729.835
hsa_circ_0035435	chr15:57743697-57754090:+	CGNL1	circBase	600	4	10393	chr15:57734676-57743697|chr15:57754090-57808977	ENSG00000128849.10_2	ENST00000281282.5_1	NM_001252335	H1hesc, A549	ANNOTATED, CDS, coding, INTERNAL, OVCODE, OVEXON	Salzman2013	-2.19328	0.218654	0.00696895	0.0558254	7.58827	9.78155	0	54.8358	176.426	561.318	527.309	1162.46	1178.83	625.572
chr1:245180543-245246990:+	chr1:245180543-245246990:+	EFCAB2	CIRCexplorer2	348	5	66447	chr1:245133100-245180543|chr1:245246990-245254795	ENSG00000203666.12_2	ENST00000391837.7_1	NA	NA	NA	NA	-2.18968	0.2192	0.00492615	0.0435534	7.3905	9.58019	265.79	54.8358	264.638	93.553	527.309	1126.14	491.178	886.228
hsa_circ_0054211	chr2:39559057-39564722:-	MAP4K3	circBase	220	4	5665	chr2:39553418-39559057|chr2:39564722-39570528	ENSG00000011566.14_3	ENST00000263881.7_2	NM_003618	K562, Hepg2, Helas3, H1hesc, Gm12878, Bj, Ag04450, A549, Sknshra	ANNOTATED, CDS, coding, INTERNAL, OVCODE, OVEXON	Salzman2013	-2.18393	0.220075	0.00535283	0.046769	7.87029	10.0542	442.983	274.179	88.2128	93.553	87.8848	1126.14	1342.55	1642.13
hsa_circ_0005871	chr9:134312006-134314448:+	PRRC2B	circBase	176	2	2442	chr9:134308181-134312006|chr9:134314448-134319571	ENSG00000130723.18_3	ENST00000405995.5_1	NM_013318	Hs68_RNase, Hs68_control, K562, Huvec, Hepg2, Helas3, H1hesc, Gm12878, Bj, Ag04450, A549, Nhek, Sknshra, Mcf7	ANNOTATED, CDS, coding, INTERNAL, OVCODE, OVEXON	Jeck2013, Salzman2013	-2.17834	0.22093	0.0344881	0.143625	6.78023	8.95856	88.5966	0	176.426	187.106	87.8848	290.616	458.433	1094.75
hsa_circ_0004996	chr1:179100445-179102509:-	ABL2	circBase	234	2	2064	chr1:179095807-179100445|chr1:179102509-179198375	ENSG00000143322.19_2	ENST00000502732.5_1	NM_007314	Hs68_RNase, Hs68_control, Nhek, K562, Huvec, Hsmm, Hmec, Helas3, H1hesc, Gm12878, Bj, Ag04450, A549, Sknshra, Mcf7	ANNOTATED, CDS, coding, INTERNAL, OVCODE, OVEXON	Jeck2013, Salzman2013	-2.16589	0.222844	0.0370903	0.150249	6.00102	8.16691	88.5966	54.8358	88.2128	0	439.424	363.27	130.981	208.524
hsa_circ_0015261	chr1:172520651-172560211:+	C1orf9	circBase	2719	16	39560	chr1:172502637-172520651|chr1:172560211-172569203	ENSG00000094975.13_2	ENST00000367723.8_1	NM_014283	K562, Ag04450, A549	ANNOTATED, CDS, coding, INTERNAL, OVCODE, OVERLAPTX, OVEXON	Salzman2013	-2.16311	0.223274	0.0407793	0.15843	6.0005	8.16361	0	54.8358	176.426	0	395.482	290.616	130.981	312.786
hsa_circ_0008622	chr17:76000250-76027923:+	TNRC6C	circBase	449	3	27673	chr17:75955350-76000250|chr17:76027923-76044925	ENSG00000078687.17_3	ENST00000636222.1_1	NM_001142640	Hs68_RNase, Hs68_control	ALT_ACCEPTOR, coding, OVEXON, upstream_start, UTR5	Jeck2013	-2.1628	0.223322	0.0185484	0.101494	6.97827	9.14107	0	54.8358	441.064	0	395.482	1053.48	425.688	364.917
hsa_circ_0083229	chr7:158672374-158711560:+	WDR60	circBase	1348	11	39186	chr7:158669382-158672374|chr7:158711560-158715067	ENSG00000126870.15_3	ENST00000407559.7_2	NM_018051	Nhek, K562, Huvec, Hepg2, Helas3, Bj, Ag04450, A549, Sknshra	ANNOTATED, CDS, coding, INTERNAL, OVCODE, OVEXON	Salzman2013	-2.16075	0.223641	0.00670709	0.0543159	7.65263	9.81337	354.386	164.507	264.638	0	175.77	1017.16	1211.57	1146.88
hsa_circ_0009069	chrX:54013510-54014377:-	PHF8	circBase	265	2	867	chrX:54012382-54013510|chrX:54014377-54019168	ENSG00000172943.19_3	ENST00000338154.10_1	NM_015107	Hs68_RNase, Hs68_control, Ag04450, Sknshra	ANNOTATED, CDS, coding, INTERNAL, OVCODE, OVEXON	Jeck2013, Salzman2013	-2.1315	0.22822	0.00867063	0.0635466	7.16596	9.29746	177.193	109.672	88.2128	187.106	219.712	835.522	851.375	573.441
hsa_circ_0009020	chr2:110321942-110323436:-	SEPT10	circBase	266	2	1494	chr2:110310796-110321942|chr2:110323436-110325391	ENSG00000186522.14_3	ENST00000356688.8_2	NM_144710	Hs68_RNase, Hs68_control, Bj, Ag04450	ANNOTATED, CDS, coding, INTERNAL, OVCODE, OVEXON	Jeck2013, Salzman2013	-2.12617	0.229065	0.0396457	0.156615	5.93821	8.06438	88.5966	109.672	0	0	87.8848	145.308	458.433	338.852
hsa_circ_0000915	chr19:18650180-18650530:-	FKBP8	circBase	259	2	350	chr19:18649246-18650180|chr19:18650530-18652488	ENSG00000105701.15_3	ENST00000597960.7_3	NM_012181	cd_19, cd_34, neutr, K562, Huvec, Hsmm, Hepg2, Helas3, H1hesc, Gm12878, Bj, Ag04450, A549, Nhek, Nhlf, Sknshra, Mcf7	ANNOTATED, CDS, coding, INTERNAL	Memczak2013, Salzman2013	-2.12045	0.229975	0.00106739	0.0182935	9.39845	11.5189	442.983	767.701	705.702	748.424	703.078	3087.8	3929.42	3961.96
hsa_circ_0005898	chr10:95140975-95148911:-	MYOF	circBase	420	3	7936	chr10:95139744-95140975|chr10:95148911-95155898	ENSG00000138119.16_2	ENST00000358334.9_1	NM_013451	Hs68_RNase, Hs68_control, Nhek, Hepg2, Helas3, Bj, Ag04450, A549, Mcf7	ANNOTATED, CDS, coding, INTERNAL, OVCODE, OVEXON	Jeck2013, Salzman2013	-2.09362	0.234291	0.0104179	0.0699793	7.66185	9.75548	442.983	164.507	0	187.106	131.827	1307.77	720.394	1251.14
hsa_circ_0006473	chr4:148867767-148887990:+	ARHGAP10	circBase	413	4	20223	chr4:148861050-148867767|chr4:148887990-148944413	ENSG00000071205.11_2	ENST00000336498.7_1	NM_024605	Hs68_RNase, Hs68_control, Gm12878, Ag04450, Sknshra	ANNOTATED, CDS, coding, INTERNAL, OVCODE, OVEXON	Jeck2013, Salzman2013	-2.08412	0.23584	0.00634612	0.052174	7.21431	9.29842	88.5966	329.015	88.2128	0	571.251	472.251	687.649	755.9
chr1:31819486-31821821:+	chr1:31819486-31821821:+	ZCCHC17	CIRCexplorer2	247	2	2335	chr1:31811895-31819486|chr1:31821821-31836878	ENSG00000121766.15_3	ENST00000546109.5_1	NA	NA	NA	NA	-2.0673	0.238606	0.0406487	0.158331	5.93747	8.00477	88.5966	109.672	0	0	43.9424	399.597	261.962	286.721
hsa_circ_0003285	chr13:21305979-21306260:-	N6AMT2	circBase	281	1	281	chr13:21303355-21305979|chr13:21306260-21311861	ENSG00000150456.10_3	ENST00000382758.5_1	NM_174928	Hs68_RNase, Hs68_control, Nhek, K562, Huvec, Hepg2, Helas3, Gm12878, Bj, Ag04450, A549, Sknshra, Mcf7	ANNOTATED, CDS, coding, INTERNAL, OVCODE, OVEXON	Jeck2013, Salzman2013	-2.06575	0.238862	0.00276946	0.0302457	7.971	10.0367	354.386	329.015	176.426	93.553	615.194	1380.43	916.866	1251.14
chr2:71653589-71654544:+	chr2:71653589-71654544:+	ZNF638	CIRCexplorer2	955	1	955	chr2:71651845-71653589|chr2:71654544-71655676	ENSG00000075292.18_3	ENST00000264447.8_1	NA	NA	NA	NA	-2.0396	0.243231	0.003845	0.0366096	7.71829	9.75789	177.193	329.015	88.2128	187.106	922.79	690.214	753.14	1068.69
hsa_circ_0001493	chr5:65284462-65310553:+	ERBB2IP	circBase	590	6	26091	chr5:65222634-65284462|chr5:65310553-65317149	ENSG00000112851.14_3	ENST00000284037.9_1	NM_001253697	cd_19, Hs68_RNase, Hs68_control, K562, Huvec, Helas3, Gm12878, Ag04450	ANNOTATED, CDS, coding, INTERNAL, OVCODE, OVEXON, UTR5	Jeck2013, Memczak2013, Salzman2013	-2.03901	0.243331	0.010513	0.0699793	7.33452	9.37353	0	164.507	88.2128	374.212	439.424	871.849	687.649	625.572
hsa_circ_0071106	chr4:148778703-148803083:+	ARHGAP10	circBase	650	6	24380	chr4:148768373-148778703|chr4:148803083-148827788	ENSG00000071205.11_2	ENST00000336498.7_1	NM_024605	Gm12878, Bj, Ag04450, Sknshra	ANNOTATED, CDS, coding, INTERNAL, OVCODE, OVEXON	Salzman2013	-2.03644	0.243765	0.000600288	0.013242	11.1105	13.147	974.563	2796.63	3704.94	1309.74	4877.61	9771.97	9987.29	11599.2
hsa_circ_0021712	chr11:34978930-34999729:+	PDHX	circBase	681	5	20799	chr11:34969153-34978930|chr11:34999729-35006116	ENSG00000110435.11_2	ENST00000448838.7_1	NM_003477	K562, Hepg2, Helas3, H1hesc, Gm12878, Bj, Ag04450, A549, Nhek, Sknshra	ANNOTATED, CDS, coding, INTERNAL, OVCODE, OVEXON	Salzman2013	-2.0308	0.244719	0.0112771	0.073039	7.1215	9.1523	265.79	164.507	88.2128	0	571.251	690.214	392.942	599.507
hsa_circ_0006509	chr15:72338064-72338975:-	MYO9A	circBase	911	1	911	chr15:72324929-72338064|chr15:72338975-72410020	ENSG00000066933.15_3	ENST00000356056.9_1	NM_006901	Hs68_RNase, Hs68_control, Nhek, K562, Hepg2, H1hesc, Gm12878, Bj, Ag04450, A549	ANNOTATED, CDS, coding, INTERNAL, OVCODE, OVEXON, UTR5	Jeck2013, Salzman2013	-2.02456	0.24578	0.00989262	0.068446	7.69959	9.72414	0	329.015	441.064	0	703.078	653.886	1375.3	625.572
chr18:48444479-48466756:+	chr18:48444479-48466756:+	ME2	CIRCexplorer2	957	9	22277	chr18:48443878-48444479|chr18:48466756-48473386	ENSG00000082212.12_2	ENST00000321341.10_2	NA	NA	NA	NA	-2.02148	0.246306	0.00871827	0.0636862	8.04257	10.064	88.5966	603.194	264.638	0	175.77	908.176	1768.24	1381.47
hsa_circ_0079422	chr7:8257934-8275635:-	ICA1	circBase	658	5	17701	chr7:8198282-8257934|chr7:8275635-8301723	ENSG00000003147.17_2	ENST00000402384.7_1	NM_004968	K562, Huvec, H1hesc, Sknshra	ANNOTATED, CDS, coding, INTERNAL, OVCODE, OVERLAPTX, OVEXON, UTR5	Salzman2013	-2.02085	0.246412	0.0155922	0.0911794	6.8967	8.91755	0	164.507	176.426	93.553	615.194	581.232	523.923	208.524
hsa_circ_0004293	chr11:118656760-118657227:-	DDX6	circBase	467	1	467	chr11:118651893-118656760|chr11:118657227-118661563	ENSG00000110367.11_2	ENST00000620157.4_1	NM_004397	Hs68_RNase, Hs68_control, K562, H1hesc, Gm12878, Bj, Ag04450, Sknshra	ANNOTATED, CDS, coding, INTERNAL, OVCODE, OVEXON, UTR5	Jeck2013, Salzman2013	-2.01742	0.247	0.0212623	0.109913	7.02519	9.04261	88.5966	0	264.638	187.106	219.712	508.578	687.649	651.638
chr16:1859238-1859834:-	chr16:1859238-1859834:-	HAGH	CIRCexplorer2	225	2	596	chr16:1845721-1859238|chr16:1859834-1866893	ENSG00000063854.12_2	ENST00000564445.5_1	NA	NA	NA	NA	-2.01387	0.247609	0.0229196	0.115011	6.88856	8.90243	265.79	164.507	0	0	307.597	254.289	392.942	912.293
hsa_circ_0000246	chr10:74468040-74475660:+	MCU	circBase	239	3	7620	chr10:74452059-74468040|chr10:74475660-74594116	ENSG00000156026.14_3	ENST00000604679.5_1	NM_138357	cd_19, Hs68_RNase, Hs68_control	ALT_ACCEPTOR, ALT_DONOR, coding, INTERNAL, intronic	Jeck2013, Memczak2013	-2.01379	0.247623	0.0167288	0.0943589	6.97305	8.98684	177.193	54.8358	264.638	0	659.136	472.251	360.197	521.31
hsa_circ_0001079	chr2:169018296-169038600:-	STK39	circBase	420	4	20304	chr2:168997268-169018296|chr2:169038600-169103737	ENSG00000198648.10_3	ENST00000355999.4_1	NM_013233	cd_19, Hs68_RNase, Hs68_control, Nhek, H1hesc, Bj, Ag04450, A549, Sknshra	ANNOTATED, CDS, coding, INTERNAL, OVCODE, OVEXON	Jeck2013, Memczak2013, Salzman2013	-2.01146	0.248022	0.00887567	0.0642045	7.13018	9.14164	88.5966	164.507	88.2128	187.106	439.424	435.924	589.414	755.9
hsa_circ_0087630	chr9:99220660-99228060:+	HABP4	circBase	394	3	7400	chr9:99212910-99220660|chr9:99228060-99233292	ENSG00000130956.13_2	ENST00000375249.4_1	NM_014282	Bj, Ag04450, A549, Sknshra	ANNOTATED, CDS, coding, INTERNAL, OVCODE, OVEXON	Salzman2013	-2.00093	0.249839	0.0172851	0.0967617	7.77598	9.77692	88.5966	0	352.851	467.765	175.77	1235.12	1146.08	912.293
chr7:66456123-66459328:-	chr7:66456123-66459328:-	SBDS	CIRCexplorer2	496	3	3205	chr7:66453486-66456123|chr7:66459328-66460276	ENSG00000126524.9_2	ENST00000246868.6_1	NA	NA	NA	NA	-1.96817	0.255576	0.0233642	0.116716	7.24116	9.20933	265.79	0	264.638	93.553	395.482	835.522	294.707	808.031
hsa_circ_0006905	chr1:10500403-10502498:+	APITD1	circBase	244	2	2095	chr1:10494747-10500403|chr1:10502498-10511433	ENSG00000251503.8_4	ENST00000602787.6_2	NR_036462	Hs68_RNase, Hs68_control	ALT_DONOR, INTERNAL, ncRNA, OVCODE, OVEXON	Jeck2013	-1.96286	0.256519	0.0478228	0.174958	6.56494	8.5278	0	219.343	0	93.553	131.827	399.597	196.471	703.769
hsa_circ_0035051	chr15:44620882-44630515:+	CASC4	circBase	329	3	9633	chr15:44615217-44620882|chr15:44630515-44640740	ENSG00000166734.18_3	ENST00000557945.5_1	NM_138423	K562, Bj, Ag04450	ANNOTATED, CDS, coding, INTERNAL, OVCODE, OVEXON	Salzman2013	-1.94334	0.260013	0.00198086	0.0255107	9.80571	11.7491	1771.93	548.358	705.702	561.318	1625.87	2978.82	4289.62	4822.12
chr22:40513058-40552186:+	chr22:40513058-40552186:+	TNRC6B	CIRCexplorer2	233	3	39128	chr22:40441002-40513058|chr22:40552186-40642018	ENSG00000100354.20_4	ENST00000301923.13_2	NA	NA	NA	NA	-1.92885	0.262638	0.0369656	0.150249	7.21379	9.14264	265.79	54.8358	88.2128	187.106	0	690.214	687.649	834.097
hsa_circ_0001777	chr7:158580694-158591763:-	ESYT2	circBase	417	5	11069	chr7:158566087-158580694|chr7:158591763-158621779	ENSG00000117868.15_2	ENST00000251527.9_1	NM_020728	HEK293, cd_19, Hs68_RNase, Hs68_control, Nhek, K562, Hsmm, Hepg2, Helas3, H1hesc, Gm12878, Bj, Ag04450, A549, Sknshra	ANNOTATED, CDS, coding, INTERNAL, OVCODE, OVEXON	Jeck2013, Memczak2013, Salzman2013	-1.91765	0.264685	0.00339627	0.0335746	8.63789	10.5555	797.37	329.015	264.638	187.106	1054.62	1743.7	1571.77	1616.06
chrX:135323318-135326954:-	chrX:135323318-135326954:-	MAP7D3	CIRCexplorer2	282	2	3636	chrX:135318498-135323318|chrX:135326954-135328223	ENSG00000129680.15_2	ENST00000370661.5_1	NA	NA	NA	NA	-1.91187	0.265748	0.0378508	0.152498	7.4411	9.35297	265.79	0	441.064	0	1054.62	108.981	916.866	521.31
chr1:193044949-193046180:+	chr1:193044949-193046180:+	TROVE2	CIRCexplorer2	506	3	1231	chr1:193038764-193044949|chr1:193046180-193050493	ENSG00000116747.12_3	ENST00000400968.6_1	NA	NA	NA	NA	-1.89962	0.268014	0.0481992	0.17547	6.76856	8.66818	88.5966	0	264.638	93.553	131.827	435.924	523.923	495.245
hsa_circ_0007444	chr5:95091099-95099324:+	RHOBTB3	circBase	479	2	8225	chr5:95088054-95091099|chr5:95099324-95103749	ENSG00000164292.12_3	ENST00000379982.7_1	NM_014899	Hs68_RNase, Hs68_control	ANNOTATED, CDS, coding, INTERNAL, OVCODE, OVEXON	Jeck2013	-1.89876	0.268174	0.00180334	0.0248841	9.74439	11.6431	885.966	658.03	1411.4	467.765	4965.49	3233.11	2226.67	2371.96
chr8:104258521-104258912:-	chr8:104258521-104258912:-	BAALC-AS1	CIRCexplorer2	391	1	391	chr8:104246600-104258521|chr8:104258912-104279469	ENSG00000247081.7_4	ENST00000499522.6_1	NA	NA	NA	NA	-1.89648	0.268598	0.0389456	0.155225	7.39789	9.29438	354.386	54.8358	264.638	0	87.8848	508.578	687.649	1172.95
chr15:85081762-85089508:-	chr15:85081762-85089508:-	UBE2Q2P1	CIRCexplorer2	365	4	7746	chr15:85077469-85081762|chr15:85089508-85098191	ENSG00000189136.8_2	ENST00000354771.8_1	NA	NA	NA	NA	-1.88878	0.270035	0.0176351	0.097889	7.33041	9.21919	0	164.507	176.426	280.659	483.366	472.251	556.668	834.097
chr22:41568502-41569788:+	chr22:41568502-41569788:+	EP300	CIRCexplorer2	327	2	1286	chr22:41566575-41568502|chr22:41569788-41572250	ENSG00000100393.12_3	ENST00000263253.8_1	NA	NA	NA	NA	-1.88202	0.271303	0.0304494	0.132967	6.88928	8.7713	88.5966	164.507	176.426	0	659.136	145.308	294.707	625.572
hsa_circ_0005145	chr5:14673750-14681716:+	FAM105B	circBase	316	3	7966	chr5:14665086-14673750|chr5:14681716-14687629	ENSG00000154124.4_2	ENST00000284274.4_1	NM_138348	Hs68_RNase, Hs68_control	ANNOTATED, CDS, coding, INTERNAL, OVCODE, OVEXON	Jeck2013	-1.88168	0.271368	0.0362445	0.148442	7.56092	9.4426	0	109.672	88.2128	561.318	87.8848	1017.16	458.433	1172.95
hsa_circ_0001148	chr20:34309661-34313077:-	RBM39	circBase	409	3	3416	chr20:34304727-34309661|chr20:34313077-34317233	ENSG00000131051.22_3	ENST00000639702.1_1	NM_001242600	cd_19, cd_34, Hs68_RNase, Hs68_control, K562, Hepg2, Helas3, H1hesc, Gm12878, Bj, Ag04450, Sknshra	ANNOTATED, CDS, coding, INTERNAL, ncRNA, OVCODE, OVEXON	Jeck2013, Memczak2013, Salzman2013	-1.86514	0.274496	0.033997	0.142241	6.9328	8.79794	88.5966	109.672	264.638	0	351.539	544.905	360.197	495.245
hsa_circ_0000392	chr12:42604156-42604482:-	YAF2	circBase	233	2	326	chr12:42593037-42604156|chr12:42604482-42631400	ENSG00000015153.14_2	ENST00000546726.5_1	NM_001190979	neutr, Hs68_RNase, Hs68_control	ALT_ACCEPTOR, ALT_DONOR, CDS, coding, INTERNAL, intronic, OVCODE, OVEXON	Jeck2013, Memczak2013	-1.85804	0.275851	0.0381853	0.153292	6.6789	8.53694	88.5966	109.672	0	187.106	307.597	472.251	261.962	417.048
chr11:122827203-122828199:+	chr11:122827203-122828199:+	C11orf63	CIRCexplorer2	210	2	996	chr11:122817500-122827203|chr11:122828199-122829955	ENSG00000109944.10_2	ENST00000227349.6_2	NA	NA	NA	NA	-1.84948	0.277492	0.0216038	0.110832	7.35357	9.20305	177.193	109.672	352.851	0	659.136	762.868	425.688	495.245
hsa_circ_0008257	chr2:26486247-26500028:+	HADHB	circBase	333	4	13781	chr2:26477342-26486247|chr2:26500028-26501481	ENSG00000138029.13_3	ENST00000448743.5_3	NM_000183	Hs68_RNase, Hs68_control, Nhek, K562, Huvec, Hepg2, Helas3, H1hesc, Gm12878, Bj, Ag04450, A549, Sknshra	ANNOTATED, CDS, coding, INTERNAL, OVCODE, OVEXON	Jeck2013, Salzman2013	-1.84854	0.277673	0.0313546	0.135763	7.24534	9.09389	177.193	0	176.426	280.659	790.963	472.251	523.923	390.983
hsa_circ_0006408	chr10:32308785-32310215:-	KIF5B	circBase	274	3	1430	chr10:32307490-32308785|chr10:32310215-32311067	ENSG00000170759.10_2	ENST00000302418.4_1	NM_004521	Hs68_RNase, Hs68_control	ANNOTATED, CDS, coding, INTERNAL, OVCODE, OVEXON	Jeck2013	-1.84827	0.277725	0.00934507	0.0661902	7.92978	9.77805	177.193	164.507	441.064	187.106	527.309	799.195	1047.85	1094.75
chr2:65318116-65325200:-	chr2:65318116-65325200:-	RAB1A	CIRCexplorer2	192	2	7084	chr2:65316204-65318116|chr2:65325200-65331867	ENSG00000138069.16_2	ENST00000409784.7_1	NA	NA	NA	NA	-1.84596	0.278171	0.0176622	0.097889	7.61888	9.46484	177.193	219.343	352.851	0	1406.16	690.214	294.707	443.114
hsa_circ_0059490	chr20:16506736-16509085:-	KIF16B	circBase	184	2	2349	chr20:16496309-16506736|chr20:16509085-16553873	ENSG00000089177.18_3	ENST00000354981.6_3	NM_024704	K562, Helas3, Bj, Ag04450, A549	ANNOTATED, CDS, coding, INTERNAL, OVCODE, OVEXON	Salzman2013	-1.84379	0.278588	0.00981998	0.068446	8.66291	10.5067	265.79	109.672	441.064	841.977	483.366	1671.04	1899.22	1720.32
hsa_circ_0002556	chr2:208589523-208607066:+	CCNYL1	circBase	419	6	17543	chr2:208576840-208589523|chr2:208607066-208611770	ENSG00000163249.11_3	ENST00000392209.7_3	NM_152523	Hs68_RNase, Hs68_control, Nhek, K562, Helas3, H1hesc, Gm12878, Bj, A549, Sknshra	ANNOTATED, CDS, coding, INTERNAL, OVCODE, OVEXON	Jeck2013, Salzman2013	-1.84212	0.278912	0.0322823	0.138624	7.11956	8.96168	265.79	164.507	88.2128	0	659.136	217.962	360.197	729.835
chr8:133634856-133673873:-	chr8:133634856-133673873:-	LRRC6	CIRCexplorer2	904	6	39017	chr8:133627343-133634856|chr8:133673873-133673903	ENSG00000129295.8_2	ENST00000618342.1_1	NA	NA	NA	NA	-1.82765	0.281722	0.0173904	0.0968644	7.62881	9.45647	354.386	219.343	0	187.106	834.906	835.522	687.649	443.114
hsa_circ_0080414	chr7:69364271-69364484:+	AUTS2	circBase	213	1	213	chr7:69064948-69364271|chr7:69364484-69583117	ENSG00000158321.15_4	ENST00000406775.6_3	NM_015570	Gm12878	ANNOTATED, CDS, coding, INTERNAL, OVCODE, OVEXON	Salzman2013	-1.82622	0.282002	0.0399272	0.156892	7.4358	9.26202	177.193	0	529.277	0	307.597	980.83	458.433	677.704
hsa_circ_0005620	chr10:105382226-105420872:-	SH3PXD2A	circBase	330	3	38646	chr10:105377071-105382226|chr10:105420872-105428365	ENSG00000107957.16_3	ENST00000369774.8_3	NM_014631	Hs68_RNase, Hs68_control, Nhek, Hsmm, Hepg2, Helas3, Bj, Ag04450	ALT_DONOR, CDS, coding, INTERNAL, intronic, OVCODE, OVEXON	Jeck2013, Salzman2013	-1.79362	0.288448	0.00779297	0.0600787	8.97154	10.7652	885.966	219.343	88.2128	841.977	1801.64	1344.1	1833.73	1954.91
hsa_circ_0000524	chr14:23378691-23380612:-	RBM23	circBase	189	2	1921	chr14:23377589-23378691|chr14:23380612-23388207	ENSG00000100461.17_3	ENST00000359890.7_2	NM_001077352	cd_19, neutr, Hs68_RNase, Hs68_control, Nhek, K562, Huvec, Hepg2, H1hesc, Gm12878, Bj, Ag04450, A549, Sknshra	ANNOTATED, CDS, coding, INTERNAL, OVCODE, OVEXON, UTR5	Jeck2013, Memczak2013, Salzman2013	-1.77573	0.292046	0.00091033	0.0168414	12.0267	13.8024	5227.2	3125.64	4322.43	4022.78	9843.1	17872.9	14669.9	14727
hsa_circ_0005087	chr1:27269150-27269556:+	NUDC	circBase	312	2	406	chr1:27268309-27269150|chr1:27269556-27271880	ENSG00000090273.13_3	ENST00000321265.9_1	NM_006600	Hs68_RNase, Hs68_control	ANNOTATED, CDS, coding, INTERNAL, OVCODE, OVEXON	Jeck2013	-1.75668	0.295928	0.0126362	0.0793483	7.91862	9.67531	177.193	438.686	176.426	93.553	527.309	799.195	1047.85	860.162
hsa_circ_0001802	chr8:52773420-52773806:-	PCMTD1	circBase	386	1	386	chr8:52762646-52773420|chr8:52773806-52811489	ENSG00000168300.13_3	ENST00000521344.1_1	NM_052937	cd_19	ALT_DONOR, CDS, coding, INTERNAL, UTR5	Memczak2013	-1.75448	0.29638	0.0361372	0.148442	7.11677	8.87125	0	164.507	352.851	0	483.366	726.541	229.216	417.048
hsa_circ_0003618	chr22:28692185-28693840:-	TTC28	circBase	404	2	1655	chr22:28559587-28692185|chr22:28693840-28702483	ENSG00000100154.14_2	ENST00000612946.4_1	NM_001145418	Hs68_RNase, Hs68_control	ANNOTATED, CDS, coding, INTERNAL, OVCODE, OVEXON	Jeck2013	-1.73692	0.30001	0.0339966	0.142241	7.73812	9.47503	177.193	493.522	0	93.553	87.8848	908.176	654.904	1146.88
chr6:73005639-73043538:+	chr6:73005639-73043538:+	RIMS1	CIRCexplorer2	546	4	37899	chr6:73001749-73005639|chr6:73043538-73100299	ENSG00000079841.18_3	ENST00000522211.5_1	NA	NA	NA	NA	-1.73481	0.300449	0.0242122	0.1183	9.24886	10.9837	0	1590.24	441.064	280.659	615.194	1525.74	2652.36	3258.19
chr6:148789680-148808851:+	chr6:148789680-148808851:+	SASH1	CIRCexplorer2	343	4	19171	chr6:148761543-148789680|chr6:148808851-148835459	ENSG00000111961.17_3	ENST00000367467.7_1	NA	NA	NA	NA	-1.72857	0.301751	0.0185859	0.101494	7.65534	9.3839	354.386	164.507	176.426	93.553	527.309	1053.48	523.923	547.376
hsa_circ_0037911	chr16:11988810-11991892:-	GSPT1	circBase	346	4	3082	chr16:11984996-11988810|chr16:11991892-12009225	ENSG00000103342.12_3	ENST00000434724.6_1	NM_001130007	K562, Helas3, Gm12878, Ag04450, A549, Sknshra	ANNOTATED, CDS, coding, INTERNAL, OVCODE, OVERLAPTX, OVEXON, UTR5	Salzman2013	-1.72481	0.302539	0.0201373	0.10615	8.31984	10.0446	177.193	274.179	529.277	280.659	131.827	1634.72	949.611	1459.67
hsa_circ_0001173	chr20:57014000-57016139:+	VAPB	circBase	258	2	2139	chr20:57009761-57014000|chr20:57016139-57019132	ENSG00000124164.15_2	ENST00000475243.5_1	NM_004738	HEK293, cd_19, Hs68_RNase, Hs68_control, Nhek, K562, Huvec, Hepg2, Helas3, H1hesc, Gm12878, Bj, Ag04450, A549, Sknshra	ANNOTATED, CDS, coding, INTERNAL, OVCODE, OVEXON	Jeck2013, Memczak2013, Salzman2013	-1.72136	0.303264	0.0142184	0.0862969	8.09039	9.81175	88.5966	329.015	352.851	280.659	571.251	1198.79	720.394	1068.69
hsa_circ_0001062	chr2:113057425-113057606:+	ZC3H6	circBase	181	1	181	chr2:113033603-113057425|chr2:113057606-113060805	ENSG00000188177.13_2	ENST00000409871.5_1	NM_198581	cd_19	ANNOTATED, CDS, coding, INTERNAL	Memczak2013	-1.72052	0.303439	0.00629666	0.0519591	10.3168	12.0373	1151.76	712.865	1852.47	1403.29	1054.62	5485.38	4879.04	5343.43
hsa_circ_0000330	chr11:66407170-66407594:+	RBM4	circBase	424	1	424	chr11:66384528-66407170|chr11:66407594-66410920	ENSG00000248643.5_3	ENST00000421355.1_3	NM_001198844	cd_19, cd_34, Hs68_RNase, Hs68_control, H1hesc	ANNOTATED, CDS, coding, INTERNAL, OVCODE, OVEXON, UTR5	Jeck2013, Memczak2013, Salzman2013	-1.71882	0.303798	0.0235497	0.116857	8.57856	10.2974	177.193	109.672	705.702	561.318	219.712	1344.1	1408.04	2007.05
hsa_circ_0000944	chr19:47767859-47768203:+	CCDC9	circBase	258	2	344	chr19:47764096-47767859|chr19:47768203-47769867	ENSG00000105321.12_2	ENST00000221922.10_2	NM_015603	cd_34, neutr	ANNOTATED, CDS, coding, INTERNAL	Memczak2013	-1.66177	0.316051	0.00562141	0.0479478	11.434	13.0957	4252.64	822.537	3793.15	2245.27	5141.26	7882.97	10085.5	11859.8
hsa_circ_0069492	chr4:39739039-39779430:+	UBE2K	circBase	465	5	40391	chr4:39700010-39739039|chr4:39779430-39779979	ENSG00000078140.13_3	ENST00000261427.9_1	NM_005339	K562, Bj, Sknshra	ANNOTATED, CDS, coding, INTERNAL, OVCODE, OVERLAPTX, OVEXON	Salzman2013	-1.65787	0.316906	0.0164026	0.0932635	8.05482	9.71269	354.386	383.851	264.638	0	659.136	653.886	884.12	1120.82
hsa_circ_0001449	chr4:148860975-148876525:+	ARHGAP10	circBase	222	3	15550	chr4:148834290-148860975|chr4:148876525-148886174	ENSG00000071205.11_2	ENST00000336498.7_1	NM_024605	cd_34, Huvec, Helas3, H1hesc, Gm12878, Bj, Ag04450, A549, Nhek, Sknshra	ANNOTATED, CDS, coding, INTERNAL	Memczak2013, Salzman2013	-1.65683	0.317136	0.0408279	0.15843	7.67076	9.32759	0	383.851	176.426	187.106	87.8848	508.578	851.375	1068.69
hsa_circ_0003196	chr4:170458959-170477246:-	NEK1	circBase	399	3	18287	chr4:170429482-170458959|chr4:170477246-170482630	ENSG00000137601.16_3	ENST00000439128.6_2	NM_001199397	Hs68_RNase, Hs68_control, K562, Gm12878	ANNOTATED, CDS, coding, INTERNAL, OVCODE, OVEXON	Jeck2013, Salzman2013	-1.63597	0.321754	0.0418827	0.161082	7.42837	9.06434	88.5966	274.179	176.426	93.553	131.827	363.27	785.885	808.031
hsa_circ_0000857	chr18:74561481-74593468:+	ZNF236	circBase	1362	8	31987	chr18:74534618-74561481|chr18:74593468-74606968	ENSG00000130856.15_2	ENST00000320610.13_1	NM_007345	HEK293, cd_19, Hs68_RNase, Hs68_control, K562	ANNOTATED, CDS, coding, INTERNAL, OVCODE, OVEXON	Jeck2013, Memczak2013, Salzman2013	-1.62202	0.324881	0.0218139	0.111471	8.13907	9.76108	88.5966	219.343	529.277	280.659	834.906	1089.81	851.375	677.704
hsa_circ_0072654	chr5:64084777-64100213:+	CWC27	circBase	339	4	15436	chr5:64082454-64084777|chr5:64100213-64181269	ENSG00000153015.15_3	ENST00000381070.7_1	NM_005869	K562	ANNOTATED, CDS, coding, INTERNAL, OVCODE, OVEXON	Salzman2013	-1.61383	0.326729	0.0267271	0.124058	8.57035	10.1842	708.773	109.672	352.851	374.212	439.424	2179.62	1146.08	860.162
hsa_circ_0001776	chr7:158552176-158557544:-	ESYT2	circBase	495	5	5368	chr7:158542414-158552176|chr7:158557544-158560344	ENSG00000117868.15_2	ENST00000251527.9_1	NM_020728	cd_19, cd_34, neutr, Hs68_RNase, Hs68_control, Nhek, K562, Huvec, Hepg2, Helas3, Gm12878, Bj, Ag04450, A549, Sknshra, Mcf7	ANNOTATED, CDS, coding, INTERNAL, OVCODE, OVEXON	Jeck2013, Memczak2013, Salzman2013	-1.61351	0.326802	0.0200245	0.105973	9.70196	11.3155	177.193	383.851	1852.47	935.53	878.848	2143.29	2816.09	4300.81
hsa_circ_0006382	chr19:8520288-8528570:+	HNRNPM	circBase	325	4	8282	chr19:8509995-8520288|chr19:8528570-8530207	ENSG00000099783.11_3	ENST00000348943.7_1	NM_005968	Hs68_RNase, Hs68_control, K562, Helas3, H1hesc, Gm12878, Bj, Ag04450, A549	ANNOTATED, CDS, coding, INTERNAL, OVCODE, OVEXON	Jeck2013, Salzman2013	-1.5898	0.332216	0.0106797	0.0701899	9.87862	11.4684	885.966	219.343	1587.83	1122.64	2724.43	3015.14	3176.28	2398.03
hsa_circ_0034293	chr15:30053341-30065560:-	TJP1	circBase	926	6	12219	chr15:30034985-30053341|chr15:30065560-30092848	ENSG00000104067.16_4	ENST00000346128.10_1	NM_003257	Nhek, K562, Huvec, Hsmm, Hepg2, Helas3, H1hesc, Bj, Ag04450, A549, Sknshra, Mcf7	ANNOTATED, CDS, coding, INTERNAL, OVCODE, OVERLAPTX, OVEXON	Salzman2013	-1.58576	0.333149	0.0494718	0.178934	7.86279	9.44855	708.773	54.8358	88.2128	93.553	1010.68	617.559	556.668	599.507
hsa_circ_0003413	chr1:222897433-222898897:+	BROX	circBase	179	2	1464	chr1:222895856-222897433|chr1:222898897-222900509	ENSG00000162819.11_3	ENST00000340934.9_1	NM_144695	Hs68_RNase, Hs68_control, K562, Gm12878, Bj	ANNOTATED, CDS, coding, INTERNAL, OVCODE, OVEXON	Jeck2013, Salzman2013	-1.58501	0.333321	0.0357598	0.147816	7.85339	9.43841	0	329.015	176.426	374.212	966.733	726.541	392.942	677.704
hsa_circ_0008832	chr22:32874967-32875262:+	FBXO7	circBase	295	1	295	chr22:32871111-32874967|chr22:32875262-32879883	ENSG00000100225.17_2	ENST00000266087.11_1	NM_012179	Hs68_RNase, Hs68_control, Nhek, K562, Huvec, Hepg2, Helas3, H1hesc, Gm12878, Bj, Ag04450, A549, Sknshra, Mcf7	ANNOTATED, CDS, coding, INTERNAL, OVCODE, OVEXON	Jeck2013, Salzman2013	-1.58414	0.333523	0.014998	0.0893461	8.34363	9.92777	177.193	438.686	441.064	187.106	922.79	1344.1	884.12	729.835
chr8:71126137-71128999:-	chr8:71126137-71128999:-	NCOA2	CIRCexplorer2	278	2	2862	chr8:71087094-71126137|chr8:71128999-71208978	ENSG00000140396.12_4	ENST00000452400.6_1	NA	NA	NA	NA	-1.57673	0.33524	0.0264948	0.123792	8.53286	10.1096	442.983	219.343	176.426	654.871	2109.24	617.559	916.866	781.966
hsa_circ_0006894	chr5:167995650-167996003:-	PANK3	circBase	353	1	353	chr5:167993271-167995650|chr5:167996003-168006260	ENSG00000120137.6_3	ENST00000239231.6_1	NM_024594	Hs68_RNase, Hs68_control	ANNOTATED, CDS, coding, INTERNAL, OVCODE, OVEXON	Jeck2013	-1.57645	0.335305	0.0450975	0.169154	7.52905	9.10551	177.193	109.672	352.851	93.553	483.366	544.905	654.904	495.245
hsa_circ_0002610	chr22:43286952-43287188:-	PACSIN2	circBase	236	1	236	chr22:43284804-43286952|chr22:43287188-43289462	ENSG00000100266.18_3	ENST00000337959.8_1	NM_001184970	Hs68_RNase, Hs68_control, Nhek, K562, Hepg2, H1hesc, Gm12878, Ag04450	ANNOTATED, CDS, coding, INTERNAL, OVCODE, OVEXON	Jeck2013, Salzman2013	-1.56578	0.337795	0.0432918	0.164597	8.72769	10.2935	88.5966	1206.39	176.426	93.553	175.77	1307.77	1506.28	1980.98
hsa_circ_0014606	chr1:155646338-155649303:-	YY1AP1	circBase	303	2	2965	chr1:155644887-155646338|chr1:155649303-155650206	ENSG00000163374.19_3	ENST00000368339.9_2	NM_139121	K562, Gm12878, Ag04450, Sknshra	ANNOTATED, CDS, coding, INTERNAL, OVCODE, OVERLAPTX, OVEXON, UTR5	Salzman2013	-1.54185	0.343444	0.0126364	0.0793483	8.82506	10.3669	265.79	438.686	529.277	561.318	1274.33	1235.12	1178.83	1563.93
hsa_circ_0007710	chr4:140037802-140060651:-	ELF2	circBase	770	5	22849	chr4:140023507-140037802|chr4:140060651-140098120	ENSG00000109381.19_3	ENST00000511184.5_1	NM_201999	Hs68_RNase, Hs68_control	ALT_ACCEPTOR, ALT_DONOR, CDS, coding, intronic, OVCODE, OVEXON, upstream_start, UTR5	Jeck2013	-1.53827	0.344299	0.0498554	0.17935	7.64323	9.18149	0	438.686	88.2128	187.106	527.309	472.251	294.707	990.49
hsa_circ_0000471	chr13:33091993-33101669:-	N4BP2L2	circBase	388	4	9676	chr13:33018263-33091993|chr13:33101669-33112754	ENSG00000244754.8_3	ENST00000357505.10_1	NM_033111	HEK293, cd_19, neutr, Hs68_RNase, Hs68_control, Nhek, K562, Huvec, Hepg2, Helas3, H1hesc, Gm12878, Bj, Ag04450, A549, Sknshra	ANNOTATED, CDS, coding, INTERNAL, OVCODE, OVEXON	Jeck2013, Memczak2013, Salzman2013	-1.51448	0.350023	0.00471509	0.0428784	11.9953	13.5098	3455.27	3015.97	5380.98	4490.54	16082.9	10062.6	10707.7	9800.64
hsa_circ_0000880	chr19:5604593-5604947:-	SAFB2	circBase	263	2	354	chr19:5600271-5604593|chr19:5604947-5610005	ENSG00000130254.11_3	ENST00000252542.8_1	NM_014649	cd_19, cd_34	ANNOTATED, CDS, coding, INTERNAL	Memczak2013	-1.51199	0.350627	0.0140846	0.0862098	9.89131	11.4033	1151.76	658.03	1058.55	935.53	834.906	3160.45	3503.74	3284.26
hsa_circ_0006117	chr20:2944917-2945848:+	PTPRA	circBase	421	2	931	chr20:2928670-2944917|chr20:2945848-2955860	ENSG00000132670.20_3	ENST00000380393.7_1	NM_002836	Hs68_RNase, Hs68_control, Nhek, K562, Huvec, Hepg2, Helas3, H1hesc, Gm12878, Bj, Ag04450, A549, Sknshra	ANNOTATED, CDS, coding, INTERNAL, OVCODE, OVEXON, UTR5	Jeck2013, Salzman2013	-1.49694	0.354305	0.0401994	0.157406	8.32846	9.8254	531.58	54.8358	176.426	561.318	659.136	1053.48	654.904	1225.08
hsa_circ_0035052	chr15:44620882-44673174:+	CASC4	circBase	690	6	52292	chr15:44615217-44620882|chr15:44673174-44695084	ENSG00000166734.18_3	ENST00000299957.10_1	NM_138423	Bj, Ag04450, A549	ANNOTATED, CDS, coding, INTERNAL, OVCODE, OVEXON	Salzman2013	-1.49292	0.355293	0.0458867	0.170962	7.79722	9.29014	354.386	164.507	264.638	93.553	790.963	690.214	491.178	521.31
hsa_circ_0000053	chr1:36826821-36828257:-	STK40	circBase	218	2	1436	chr1:36824423-36826821|None	ENSG00000196182.10_2	ENST00000473733.5_1	NM_032017	cd_19	ALT_ACCEPTOR, CDS, coding, INTERNAL, intronic, UTR5	Memczak2013	-1.48154	0.358107	0.0128368	0.0803384	9.71867	11.2002	974.563	603.194	1323.19	467.765	2592.6	2143.29	2783.34	1876.72
hsa_circ_0000233	chr10:32832227-32873232:+	CCDC7	circBase	808	7	41005	chr10:32807433-32832227|chr10:32873232-32923181	ENSG00000216937.13_2	ENST00000639629.1_2	NM_145023	cd_19, neutr, Hs68_RNase, Hs68_control	ALT_DONOR, CDS, coding, downstream_end, OVCODE, OVEXON, UTR3	Jeck2013, Memczak2013	-1.472	0.360483	0.00930746	0.0661902	10.6886	12.1606	1771.93	2467.61	970.341	1309.74	4218.47	5921.31	3012.56	5134.91
hsa_circ_0031241	chr14:23375403-23380612:-	RBM23	circBase	411	4	5209	chr14:23374868-23375403|chr14:23380612-23388207	ENSG00000100461.17_3	ENST00000359890.7_2	NM_001077351	Nhek, K562, Huvec, Hepg2, Helas3, H1hesc, Gm12878, Bj, Ag04450, A549, Sknshra, Mcf7	ANNOTATED, CDS, coding, INTERNAL, OVCODE, OVEXON, UTR5	Salzman2013	-1.46922	0.361177	0.00550808	0.0474954	11.366	12.8352	2835.09	2522.45	2469.96	2713.04	6239.82	8100.93	7564.14	7298.35
hsa_circ_0001333	chr3:125032151-125050082:-	ZNF148	circBase	566	3	17931	chr3:125007072-125032151|chr3:125050082-125093945	ENSG00000163848.19_3	ENST00000360647.8_1	NM_021964	cd_19, Hs68_RNase, Hs68_control, Nhek, K562, Huvec, Hepg2, Helas3, H1hesc, Gm12878, Bj, Ag04450, A549, Sknshra, Mcf7	ANNOTATED, CDS, coding, INTERNAL, OVCODE, OVEXON, UTR5	Jeck2013, Memczak2013, Salzman2013	-1.44988	0.366052	0.0297705	0.130826	10.8713	12.3212	1417.55	4112.69	529.277	1309.74	1054.62	5848.65	6974.73	6542.45
chr2:62227835-62228117:+	chr2:62227835-62228117:+	COMMD1	CIRCexplorer2	282	1	282	chr2:62115977-62227835|chr2:62228117-62362965	ENSG00000173163.10_3	ENST00000472729.1_1	NA	NA	NA	NA	-1.44009	0.368545	0.0220481	0.111643	9.63151	11.0716	1063.16	658.03	970.341	467.765	747.021	2106.97	3176.28	2528.36
hsa_circ_0003998	chr20:47570092-47580435:+	ARFGEF2	circBase	304	2	10343	chr20:47569421-47570092|chr20:47580435-47582408	ENSG00000124198.8_2	ENST00000371917.4_1	NM_006420	Hs68_RNase, Hs68_control	ANNOTATED, CDS, coding, INTERNAL, OVCODE, OVEXON	Jeck2013	-1.43973	0.368635	0.0142537	0.0862969	9.26868	10.7084	442.983	712.865	617.49	654.871	1406.16	1416.75	1931.97	1902.78
hsa_circ_0003162	chr7:33185853-33217203:+	BBS9	circBase	453	4	31350	chr7:33169653-33185853|chr7:33217203-33296847	ENSG00000122507.20_3	ENST00000242067.10_1	NM_198428	Hs68_RNase, Hs68_control, K562, Bj, Ag04450, Nhlf, Sknshra	ANNOTATED, CDS, coding, INTERNAL, OVCODE, OVEXON, UTR5	Jeck2013, Salzman2013	-1.42406	0.372663	0.0499461	0.17935	8.92766	10.3517	974.563	109.672	793.915	93.553	1230.39	1235.12	851.375	1876.72
hsa_circ_0001558	chr5:176370335-176385155:-	UIMC1	circBase	397	4	14820	chr5:176338390-176370335|chr5:176385155-176395555	ENSG00000087206.16_3	ENST00000377227.8_1	NM_016290	HEK293, cd_19, neutr, Hs68_RNase, Hs68_control, K562, Huvec, Hepg2, Helas3, H1hesc, Gm12878, Bj, Ag04450, A549, Nhek, Sknshra, Mcf7	ANNOTATED, CDS, coding, INTERNAL, OVCODE, OVEXON	Jeck2013, Memczak2013, Salzman2013	-1.41093	0.37607	0.0457799	0.17085	7.99926	9.41019	265.79	274.179	264.638	187.106	703.078	363.27	654.904	964.424
hsa_circ_0001801	chr8:52773404-52773806:-	PCMTD1	circBase	402	1	402	chr8:52758323-52773404|chr8:52773806-52782807	ENSG00000168300.13_3	ENST00000360540.9_1	NM_052937	HEK293, cd_19, cd_34, neutr, K562, Huvec, Hsmm, Hepg2, Helas3, H1hesc, Gm12878, Bj, Ag04450, A549, Sknshra, Mcf7	ANNOTATED, CDS, coding, INTERNAL, UTR5	Memczak2013, Salzman2013	-1.40567	0.377444	0.00735815	0.0579292	13.4901	14.8957	11871.9	7786.68	17025.1	9355.3	24695.6	34583.3	31893.8	30731.2
hsa_circ_0000607	chr15:62299506-62306191:-	VPS13C	circBase	606	6	6685	chr15:62292825-62299506|chr15:62306191-62312677	ENSG00000129003.15_3	ENST00000249837.7_1	NM_020821	HEK293, cd_19, Hs68_RNase, Hs68_control, K562, Huvec, Helas3, Gm12878, Ag04450, Sknshra	ANNOTATED, CDS, coding, INTERNAL, OVCODE, OVEXON	Jeck2013, Memczak2013, Salzman2013	-1.40288	0.378174	0.0286518	0.127928	8.76836	10.1712	797.37	383.851	264.638	280.659	1494.04	1271.45	1113.34	729.835
chr1:8716031-8716500:-	chr1:8716031-8716500:-	RERE	CIRCexplorer2	469	1	469	chr1:8684439-8716031|chr1:8716500-8852462	ENSG00000142599.17_4	ENST00000337907.7_3	NA	NA	NA	NA	-1.38957	0.38168	0.0460441	0.171263	8.49398	9.88354	265.79	493.522	441.064	187.106	219.712	1416.75	949.611	1146.88
hsa_circ_0002566	chr7:64004084-64004810:-	ZNF680	circBase	223	2	726	chr7:63982878-64004084|chr7:64004810-64023302	ENSG00000173041.11_2	ENST00000309683.10_1	NM_178558	Hs68_RNase, Hs68_control	ANNOTATED, CDS, coding, INTERNAL, OVCODE, OVEXON	Jeck2013	-1.3637	0.388585	0.0274973	0.126579	9.24106	10.6048	708.773	438.686	529.277	748.424	966.733	2215.95	1211.57	1798.52
hsa_circ_0001403	chr4:39328182-39329376:-	RFC1	circBase	311	2	1194	chr4:39325037-39328182|chr4:39329376-39343964	ENSG00000035928.15_3	ENST00000349703.6_1	NM_001204747	cd_19, K562, H1hesc, Gm12878, Ag04450	ANNOTATED, CDS, coding, INTERNAL	Memczak2013, Salzman2013	-1.35393	0.391226	0.0423606	0.162164	8.9747	10.3286	354.386	164.507	1146.77	374.212	1274.33	1271.45	1244.32	1329.34
hsa_circ_0025967	chr12:46319924-46322642:-	SCAF11	circBase	2718	1	2718	chr12:46318857-46319924|chr12:46322642-46325288	ENSG00000139218.17_4	ENST00000369367.7_3	NM_004719	Nhek, K562, Huvec, Hepg2, Helas3, H1hesc, Gm12878, Bj, Ag04450, A549, Sknshra	ANNOTATED, CDS, coding, INTERNAL, OVCODE, OVEXON	Salzman2013	-1.34442	0.393813	0.0387946	0.155179	8.7274	10.0718	354.386	712.865	264.638	280.659	571.251	944.503	1440.79	1303.28
chr21:40578033-40584633:-	chr21:40578033-40584633:-	BRWD1	CIRCexplorer2	506	4	6600	chr21:40574471-40578033|chr21:40584633-40585406	ENSG00000185658.13_3	ENST00000333229.6_2	NA	NA	NA	NA	-1.33855	0.395418	0.0466545	0.172956	8.71595	10.0545	797.37	329.015	264.638	280.659	1889.52	799.195	654.904	912.293
hsa_circ_0000239	chr10:70152894-70154208:-	RUFY2	circBase	252	3	1314	chr10:70145885-70152894|chr10:70154208-70156536	ENSG00000204130.12_2	ENST00000466493.5_1	NM_017987	HEK293, Hs68_RNase, Hs68_control	ANNOTATED, CDS, coding, INTERNAL, OVCODE, OVEXON	Jeck2013, Memczak2013	-1.29881	0.40646	0.0473935	0.174768	8.77282	10.0716	620.176	164.507	617.49	374.212	966.733	1235.12	982.356	1094.75
chr9:5968018-5988545:-	chr9:5968018-5988545:-	KIAA2026	CIRCexplorer2	1619	2	20527	chr9:5954095-5968018|chr9:5988545-6007194	ENSG00000183354.11_2	ENST00000399933.7_1	NA	NA	NA	NA	-1.22261	0.428507	0.0367116	0.15008	10.2084	11.4311	1506.14	1041.88	1234.98	935.53	1406.16	4068.63	2717.85	2815.08
hsa_circ_0000437	chr12:109046047-109048186:-	CORO1C	circBase	251	2	2139	chr12:109042796-109046047|chr12:109048186-109051079	ENSG00000110880.10_3	ENST00000261401.7_1	NM_014325	HEK293, cd_19, cd_34, Nhek, K562, Huvec, Hsmm, Hepg2, Helas3, H1hesc, Gm12878, Bj, Ag04450, A549, Sknshra, Mcf7	ANNOTATED, CDS, coding, INTERNAL	Memczak2013, Salzman2013	-1.18063	0.441158	0.0392066	0.155708	10.4258	11.6064	1063.16	1261.22	1852.47	1309.74	2109.24	3233.11	2652.36	4431.14
hsa_circ_0003380	chr8:106431371-106456609:+	ZFPM2	circBase	261	2	25238	chr8:106331209-106431371|chr8:106456609-106573590	ENSG00000169946.13_3	ENST00000407775.6_1	NM_012082	Hs68_RNase, Hs68_control	ANNOTATED, CDS, coding, INTERNAL, OVCODE, OVEXON	Jeck2013	-1.17491	0.442912	0.0454679	0.170256	9.70394	10.8788	1063.16	712.865	617.49	935.53	1142.5	1997.99	2292.16	2059.18
hsa_circ_0023694	chr11:77330650-77336863:-	CLNS1A	circBase	474	4	6213	chr11:77327740-77330650|chr11:77336863-77340807	ENSG00000074201.8_2	ENST00000525428.5_1	NM_001293	K562, Helas3, Gm12878, Ag04450, Nhek, Sknshra	ANNOTATED, CDS, coding, INTERNAL, OVCODE, OVEXON, UTR3	Salzman2013	-1.13044	0.456777	0.0401203	0.157373	10.7749	11.9053	1771.93	2193.43	1676.04	1309.74	3383.57	4758.84	4551.58	2632.62
